# Supplementary material for: Correlation network analysis reveals relationships between diet-induced changes in human gut microbiota and metabolic health
Source: Nutr Diabetes. 2014 Jun 30;4(6):e122–. doi: 10.1038/nutd.2014.18 (PMC4079927; doi:10.1038/nutd.2014.18)
Supplement: Supplementary Table 1 [file nutd201418x3.xls]

## Sheet: Sheet1
Phenotype	Measurement	unit	average	STDEV	average	STDEV
Body composition	Body weight*	kg	78.4	8	81.2	7.9
	WHR*	-	0.9	0	0.9	0
	Fat mass_I*	kg	11.3	3.3	12.7	2.7
	Fat free mass*	kg	67.1	5.3	68.5	6
	Visceral fat area*	cm2	83.1	25.3	91	30.4
	Skeletal muscle mass*	kg	38.2	3.2	39.1	3.6
	BMI*	kg/m2	24.1	1.8	25	1.9
	Fat mass II	%	14.2	2.9	15.5	2.3
	Waist circumference*	cm	86.5	6.5	91.6	6.1
Substrate oxidation	Carbohydrates I*	mg/min	110.3	59.7	148.5	55.9
	Carbozhydrates III	%	41.1	18.6	52	15.5
	EE*	kJ/min	4.6	0.6	5	0.5
	Fat I	g/day	97.2	24.4	87	25.9
	Fat III	%	59.4	18.5	48.5	15.5
	RMR II*	kcal/min	1.1	0.1	1.2	0.1
	RQ	-	0.8	0.1	0.9	0
Fatty acid oxidation (oxylipids)	AEA	ng/ml	0.4	0.1	0.3	0.1
	DHEA	ng/ml	0.4	0.2	0.3	0.2
	DLE	ng/ml	0	0	0	0
	OEA*	ng/ml	2	0.7	1.7	0.5
	PEA	ng/ml	1.5	0.4	1.3	0.2
	SEA	ng/ml	0.6	0.2	0.6	0.2
	9-HODE	ng/ml	3.9	2.1	3.6	1.3
	13-HODE	ng/ml	4	2.4	3.9	1.4
	EPA	ng/ml	189.1	145.5	184.5	158.9
	ARA	ng/ml	1212.9	683.3	1021.7	564.2
	11-HETE	ng/ml	0	0	0	0
	12-HETE	ng/ml	0.2	0.1	0.1	0.1
	DHA	ng/ml	2970.9	1858.2	3118.9	2138.3
	14,15-DiHETrE	ng/ml	0.1	0	0.1	0
	11,12-DiHETrE	ng/ml	0.1	0.1	0.1	0.1
	19,20-DiHoPE	ng/ml	0.7	0.3	0.5	0.3
	8,9-DiHETrE*	ng/ml	0	0.1	0	0
	12,13-DiHOME	ng/ml	2.3	1.4	2.6	1.1
	9,10-DiHOME	ng/ml	1.6	1.6	1.7	1.4
Glucose and lipid metabolism	NEFA	mmol/L	0.5	0.1	0.4	0.1
	Fructosamine*	µmol/L	242.5	14.8	231.3	16.8
	GIP	ng/ml	35.5	11.1	35.5	12.6
	Resistin*	ng/ml	9.1	1.9	8.6	1.8
	Glucose	mmol/L	5.2	0.4	5.3	0.3
	Insulin*	mU/L	5	3	7.1	3.2
	Cholesterol total_*	mmol/L	5	0.6	5.7	0.9
	HDL-cholesterol*	mmol/L	1.3	0.3	1.4	0.3
	LDL-cholesterol	mmol/L	3.1	0.6	3.4	0.8
	Ratio cholesterol/HDL	-	4.2	1.1	4.2	0.9
	Triacylglycerides	mmol/L	1.5	0.6	2	0.8
	Adiponectin*	µg/ml	5.6	2	8.6	3.3
	Glucagon	pg/ml	45.7	16.3	61.3	15.3
	GLP-1	pM	9.5	2.8	7.8	3.7
	C-peptide*	ng/mL	1.4	0.4	1.7	0.6
	Pancreatic polypeptide	pmol/L	45.4	19.9	40.4	18.5
Haematology	RBC	tera/L	4.9	0.3	4.8	0.3
	Platelets	giga/L	229.6	36	216.7	31.2
	Reticulocytes*	%	0.5	0.1	0.9	0.2
	Leucocytes	giga/L	5.8	1.3	6.3	1.6
	WBC: lymphocytes	%	33.2	6	34.7	6.6
	WBC: lymphocytes	giga/L	1.9	0.6	2.1	0.3
	WBC: neutrophils	%	57	6	55.1	6.6
	WBC: neutrophils	giga/L	3.3	0.8	3.5	1.3
	WBC: monocytes	%	5.3	1.2	5.4	0.9
	WBC: monocytes	giga/L	0.3	0.1	0.3	0.1
	WBC: eosinophils	%	3.9	1.8	4.2	1.6
	WBC: eosinophils	giga/L	0.2	0.1	0.3	0.1
	WBC: basophils	%	0.7	0.3	0.7	0.3
	WBC: basophils	giga/L	0	0	0	0
	MCV*	fL	86.3	3.7	88.8	3.6
	MCH	fmol	1.9	0.1	2	0.1
	MCHC*	mmol/L	22.5	0.5	22.5	1
	RDW	%	14.3	0.6	14.3	0.5
	Haematocrit	L/L	0.4	0	0.4	0
	Haemoglobin	mmol/L	9.6	0.4	9.5	0.4
	Ratio Neut/Lymp	-	1.8	0.5	1.7	0.6
Vascular & endothelial markers	Il-18	ng/ml	303.8	81.8	305.9	97.7
	Complement C3	µg/ml	218.3	25.5	215.1	23.3
	Leptin*	ng/ml	3.3	1	5	1.9
	IFN-gamma	pg/ml	2.6	3.1	1.5	0.7
	Il-10	pg/ml	17.7	46.9	17.9	48.1
	Il-12p70	pg/ml	22.7	66.3	24.5	72.1
	Il-1beta	pg/ml	0.7	1	0.9	1.6
	Il-6	pg/ml	1.3	0.9	1.1	0.9
	Il-8	pg/ml	3.3	1.7	3.5	2.2
	TNF-alpha	pg/ml	4.5	1	4.7	1.2
	CRP	ng/ml	1299.5	1163.8	1566.2	2504.1
	SAA	ng/ml	4296	4576.7	3743.7	3235.3
	sICAM-1*	ng/ml	245.5	73.6	268	69.2
	sVCAM-1	ng/ml	392.8	94.3	397	83.7
Gut urine	Chromium	mmol/L	4.7	2.5	4.2	2.8
	GLP-2	ng/ml	2.6	0.8	3.2	0.9
	Acetate	mmol/L	79.5	26	90	15.3
SCFAs	Propionate	mmol/L	26.5	13.6	27.9	9.2
	i-Butyrate	mmol/L	2.6	1.2	3.1	1.8
	n-Butyrate	mmol/L	27	16.4	26.2	9.2
	i-Valerate	mmol/L	3.5	1.7	4.3	2.7
	n-Valerate	%	3.7	1.8	4.3	1.9
	Water content*	µmol/L	75.5	4	72.9	4
Other	Cortisol	nmol/L	491.2	109.6	463.5	72
	* Significant difference between day 1 and day 29 (p < 0.05)
