# Supplementary material for: Correlation network analysis reveals relationships between diet-induced changes in human gut microbiota and metabolic health
Source: Nutr Diabetes. 2014 Jun 30;4(6):e122–. doi: 10.1038/nutd.2014.18 (PMC4079927; doi:10.1038/nutd.2014.18)
Supplement: Supplementary Table 2 [file nutd201418x4.xls]

## Sheet: Organs and Process categories
main organ system	process	biomarker
adipose tissue	expandability	BW
		WHR
		fat mass
		fat free mass
		visceral fat area
		skeletal muscle mass
		BMI
		waist circumference
	lipokine & adipokine production	leptin
		resistine
		adiponectin
systemic stress response	systemic insulin sensitivity	fructosamine
	adaptation carb/lipid switch	carbohydrate oxidation (mg/min)
		energy expenditure (kJ/min)
		resting metabolic rate (kcal/min)
pancreas	beta-cell function	C-peptide
		insuline
liver	lipoprotein metabolism	total cholesterol
		HDL-cholesterol
vasculature	endothelial integrity & flexibility	ICAM1
other	other 'single' markers	OEA
		8,9-DiHETrE
		reticulocytes
		MCV
		MCHC
		water content
