# Supplementary material for: Correlation network analysis reveals relationships between diet-induced changes in human gut microbiota and metabolic health
Source: Nutr Diabetes. 2014 Jun 30;4(6):e122–. doi: 10.1038/nutd.2014.18 (PMC4079927; doi:10.1038/nutd.2014.18)
Supplement: Supplementary Table 3 [file nutd201418x5.xls]

## Sheet: A) microbiota OTUs (97%)
label	0.03	0.03	0.03	0.03	0.03	0.03	0.03	0.03	0.03	0.03	0.03	0.03	0.03	0.03	0.03	0.03	0.03	0.03	0.03	0.03
Group	t=1 #01	t=1 #02	t=1 #03	t=1 #04	t=1 #05	t=1 #06	t=1 #07	t=1 #08	t=1 #09	t=1 #10	t=29 #1	t=29 #2	t=29 #3	t=29 #4	t=29 #5	t=29 #6	t=29 #7	t=29 #8	t=29 #9	t=29 #10
Otu001	160	48	24	0	10	40	5	13	1	3	144	67	7	3	4	78	43	72	56	4
Otu002	105	18	7	137	59	19	15	6	88	197	97	8	14	417	175	46	37	17	119	171
Otu003	73	38	32	67	61	27	96	21	39	38	60	47	58	168	217	82	275	78	179	109
Otu004	48	33	72	32	10	7	19	8	6	18	64	43	64	60	39	41	36	34	49	55
Otu005	55	0	26	0	0	27	8	3	0	0	79	0	22	0	0	23	111	4	0	0
Otu006	26	0	0	0	0	0	0	0	0	0	8	0	0	0	0	0	0	0	0	0
Otu007	24	0	11	0	23	0	0	0	0	6	8	0	0	0	20	0	0	0	0	2
Otu008	23	0	1	1	0	0	0	0	0	0	2	0	0	1	0	0	6	3	0	0
Otu009	22	0	0	0	0	0	0	0	0	48	32	0	0	0	0	0	1	0	0	4
Otu010	21	0	33	0	0	11	0	0	0	0	10	0	0	7	0	17	0	0	0	0
Otu011	22	77	6	96	45	23	2	6	71	51	19	106	5	135	48	46	49	8	134	144
Otu012	22	0	0	0	9	2	1	3	2	10	26	0	0	0	22	3	4	0	8	6
Otu013	29	161	59	1	87	82	142	111	577	92	44	346	171	81	224	155	409	345	1717	228
Otu014	17	43	1	39	135	9	25	35	82	210	44	130	5	72	174	37	30	140	219	32
Otu015	14	0	0	0	0	0	0	0	0	0	5	0	0	0	0	0	0	0	0	0
Otu016	40	81	57	29	47	26	85	6	32	156	27	89	14	66	79	60	219	20	104	47
Otu017	19	9	27	24	8	2	7	8	1	8	21	13	11	42	6	9	11	28	3	7
Otu018	13	0	0	0	0	0	0	0	0	4	11	0	0	0	0	1	0	3	0	0
Otu019	19	22	3	10	6	4	10	7	14	10	22	8	1	25	17	1	26	0	32	28
Otu020	13	0	0	0	0	0	0	0	0	0	1	0	0	0	0	0	0	0	0	0
Otu021	13	4	7	9	0	3	2	0	1	6	17	4	1	3	3	12	13	5	7	13
Otu022	30	48	0	0	38	0	23	22	35	0	3	55	0	0	126	63	74	56	169	0
Otu023	11	70	51	119	56	27	47	51	35	111	61	98	42	138	181	43	70	132	207	119
Otu024	9	0	0	0	0	0	0	0	0	0	8	0	0	0	0	1	0	1	0	0
Otu025	14	0	15	25	0	6	0	0	0	0	47	0	26	30	0	5	0	0	0	0
Otu026	10	211	7	64	52	16	10	34	60	65	18	120	23	99	77	55	43	58	234	86
Otu027	9	5	0	0	13	0	4	0	0	33	2	5	0	0	55	0	16	0	0	20
Otu028	6	0	0	0	0	0	0	0	0	0	0	0	0	0	0	0	0	0	0	0
Otu029	7	0	0	0	0	0	2	0	0	0	2	0	0	0	0	0	0	0	0	0
Otu030	10	0	1	0	0	0	0	0	0	2	9	0	1	0	0	2	2	0	0	0
Otu031	5	0	0	10	0	0	15	0	0	0	8	0	0	14	0	1	209	16	0	0
Otu032	6	60	33	52	66	30	30	2	95	28	9	65	43	66	72	95	117	54	161	83
Otu033	5	4	0	0	1	5	0	2	2	0	2	13	0	0	2	3	0	10	7	0
Otu034	8	0	0	0	0	86	0	0	0	0	9	0	0	0	0	7	0	12	0	0
Otu035	6	9	27	32	0	9	3	12	5	20	3	7	88	24	2	7	22	42	0	8
Otu036	7	3	2	2	0	3	1	0	3	3	7	4	1	1	0	6	1	0	1	3
Otu037	5	20	2	14	0	8	1	0	31	7	1	7	4	19	1	43	19	0	92	18
Otu038	4	2	1	0	0	0	1	0	0	0	3	17	0	0	0	0	0	0	0	0
Otu039	4	0	2	0	0	0	0	0	0	0	2	0	2	0	0	0	0	0	0	0
Otu040	7	0	0	11	0	0	0	0	0	0	0	0	0	6	2	0	0	1	1	0
Otu041	4	0	4	0	0	0	2	0	0	0	3	0	0	2	0	0	1	0	0	0
Otu042	4	0	0	0	0	0	0	0	0	0	1	0	0	0	0	0	0	0	0	0
Otu043	6	7	28	30	1	3	6	24	0	42	2	26	29	34	0	17	12	63	0	33
Otu044	5	0	0	0	0	0	0	0	0	0	6	0	0	0	0	0	0	3	0	0
Otu045	4	0	0	0	0	0	0	0	0	0	10	0	0	0	0	0	0	1	0	0
Otu046	4	4	0	0	0	1	0	0	1	2	0	3	0	1	0	5	5	1	1	2
Otu047	5	18	76	2	5	8	0	12	30	70	0	41	24	1	4	44	17	8	29	50
Otu048	4	0	0	0	0	0	0	0	0	0	3	0	0	2	0	0	0	0	0	0
Otu049	4	0	0	0	0	0	0	0	0	0	8	0	0	0	0	0	0	0	0	0
Otu050	7	63	30	47	29	46	22	20	42	29	10	116	18	215	20	22	252	30	94	86
Otu051	3	0	0	0	0	0	4	0	0	0	12	0	0	0	0	0	30	0	0	0
Otu052	3	0	0	0	0	0	0	0	0	0	0	0	0	0	0	0	0	0	0	0
Otu053	3	0	3	12	19	6	13	3	76	0	6	0	4	16	19	31	28	13	238	1
Otu054	4	5	0	0	0	5	1	12	0	0	0	0	1	0	0	3	3	3	0	0
Otu055	3	0	0	0	0	0	0	0	0	3	3	0	0	0	0	0	0	1	0	4
Otu056	4	6	2	4	1	18	3	7	0	9	4	5	13	5	0	7	42	34	0	0
Otu057	3	0	0	2	0	0	0	0	0	0	0	0	0	4	3	0	1	1	1	1
Otu058	3	0	0	0	0	0	0	3	0	4	1	1	0	0	0	4	0	0	11	10
Otu059	3	0	0	0	29	0	8	0	14	0	0	0	0	0	35	0	2	0	6	0
Otu060	4	0	0	0	0	0	0	0	0	3	2	0	0	0	0	0	1	0	0	1
Otu061	3	0	0	0	0	0	0	0	0	0	3	0	3	0	0	0	0	0	0	0
Otu062	3	0	1	0	0	1	0	0	0	1	0	0	0	0	1	0	0	0	0	0
Otu063	3	0	0	0	0	0	0	0	0	0	4	0	0	0	0	0	0	0	0	0
Otu064	3	0	1	0	0	2	6	0	0	0	7	0	3	1	0	9	19	11	0	0
Otu065	3	10	0	1	0	3	1	0	0	4	0	1	3	4	0	0	24	0	0	1
Otu066	2	0	0	0	0	2	4	1	0	1	2	0	0	0	0	2	5	1	0	1
Otu067	2	0	0	0	1	0	0	0	0	0	2	0	0	0	0	1	0	2	0	1
Otu068	2	5	0	1	0	6	0	3	1	0	0	0	0	20	8	25	10	10	0	8
Otu069	2	0	45	277	0	575	136	0	0	32	1	0	265	808	0	26	66	0	0	317
Otu070	3	0	0	0	0	0	0	0	0	0	1	0	3	0	0	0	0	0	0	0
Otu071	3	9	7	22	74	17	19	5	27	8	43	34	5	51	284	30	88	20	35	25
Otu072	2	0	0	0	0	0	0	0	0	1	2	1	0	0	1	0	2	0	0	0
Otu073	2	0	1	0	0	0	0	0	0	0	4	1	0	0	0	0	0	0	0	0
Otu074	3	0	5	1	0	0	3	2	0	4	0	0	14	20	0	0	0	3	0	0
Otu075	2	0	1	1	0	0	0	0	0	1	2	1	0	0	0	0	0	1	0	0
Otu076	2	0	0	0	0	0	0	0	0	0	1	0	0	0	0	0	0	0	0	0
Otu077	2	0	0	7	3	2	0	2	0	0	3	0	0	5	4	4	0	4	0	0
Otu078	2	7	0	0	14	3	2	10	0	2	0	4	2	7	4	1	8	31	3	3
Otu079	2	28	0	1	3	10	1	4	5	12	0	1	5	7	38	10	16	5	69	18
Otu080	5	19	27	0	21	7	7	5	14	18	4	5	13	36	39	18	0	16	45	5
Otu081	2	0	0	0	0	0	0	1	0	0	2	0	0	0	0	0	0	0	0	2
Otu082	1	4	0	0	0	0	0	0	2	5	8	5	0	0	0	0	0	0	1	0
Otu083	2	0	23	0	1	1	0	0	0	11	4	0	24	0	2	6	22	3	0	13
Otu084	2	0	0	0	0	1	0	0	0	1	1	0	0	0	0	4	0	1	0	0
Otu085	2	0	0	1	48	0	10	0	0	13	14	0	0	6	218	0	49	6	0	0
Otu086	1	3	31	4	0	0	2	1	1	27	2	6	23	3	0	1	19	28	0	4
Otu087	1	0	0	0	0	2	0	0	1	1	0	2	0	0	0	0	0	0	0	1
Otu088	1	0	0	1	0	0	0	0	0	0	4	0	0	1	0	14	2	0	0	0
Otu089	1	0	0	41	0	0	0	0	0	2	0	0	0	61	0	12	1	0	0	5
Otu090	1	0	0	0	0	0	0	0	0	0	3	0	0	0	0	1	0	0	0	0
Otu091	1	0	0	0	0	0	0	0	0	0	4	0	0	0	0	0	0	0	0	0
Otu092	3	0	0	1	0	2	0	0	0	0	3	0	1	4	0	2	0	0	0	0
Otu093	1	0	0	2	0	0	0	0	0	2	0	0	2	1	0	1	0	0	0	1
Otu094	2	0	0	0	0	0	0	0	0	0	2	0	0	0	0	0	0	0	0	0
Otu095	1	0	0	0	0	1	1	1	0	0	1	0	1	0	0	2	3	1	1	0
Otu096	1	0	0	0	0	0	0	0	0	1	0	0	0	0	0	0	0	1	0	0
Otu097	1	1	0	1	1	0	1	0	0	0	0	2	0	3	0	0	1	0	0	0
Otu098	1	0	0	0	0	0	0	0	0	0	1	0	0	0	0	0	0	0	0	0
Otu099	2	0	1	0	0	0	0	0	0	0	1	0	0	0	0	0	0	0	0	0
Otu100	1	0	0	5	0	0	4	0	0	7	1	0	0	83	0	0	4	0	0	16
Otu101	1	0	0	0	0	0	0	0	0	0	1	0	0	0	0	0	0	0	0	0
Otu102	1	1	0	0	0	0	0	0	0	0	0	0	0	2	0	0	0	1	0	0
Otu103	1	0	0	2	2	0	2	0	0	2	4	0	1	11	12	3	4	0	1	0
Otu104	1	6	1	9	92	0	20	2	0	12	0	20	1	25	72	0	56	0	0	17
Otu105	1	1	3	73	1	53	36	25	16	6	0	12	24	65	3	52	72	54	21	12
Otu106	1	3	5	6	10	0	9	0	0	21	0	3	1	8	18	0	23	10	0	15
Otu107	1	28	0	52	0	4	37	2	17	3	0	66	0	222	6	2	194	227	19	10
Otu108	3	0	20	17	17	18	0	0	0	12	85	1	17	67	41	1	0	0	1	92
Otu109	1	0	0	0	0	6	0	0	0	0	0	0	0	0	0	7	0	0	0	0
Otu110	3	0	8	1	0	0	0	3	0	0	0	7	0	1	0	9	5	16	0	0
Otu111	1	0	6	2	0	0	0	11	0	13	1	0	0	13	0	1	1	17	0	0
Otu112	1	0	0	6	0	0	0	4	0	0	0	0	0	7	0	0	0	10	0	0
Otu113	2	1	1	5	12	0	17	3	7	5	1	0	0	6	6	3	4	4	10	2
Otu114	1	0	15	0	0	0	2	0	0	3	0	0	31	0	0	0	2	0	0	13
Otu115	1	0	0	0	1	0	2	0	0	0	3	0	0	1	6	0	1	0	0	0
Otu116	1	0	0	2	3	0	0	2	0	0	0	5	1	0	3	0	4	0	0	0
Otu117	1	0	22	1	0	0	0	0	0	0	11	0	8	28	0	9	0	0	0	1
Otu118	1	0	0	4	0	0	0	0	0	0	0	0	0	0	0	0	0	0	0	0
Otu119	1	0	5	0	0	0	0	0	0	0	2	0	0	1	0	0	0	0	0	0
Otu120	1	1	0	0	0	1	0	3	5	0	0	3	0	0	0	0	0	0	0	0
Otu121	1	0	15	0	0	0	0	0	0	0	1	0	4	0	0	0	0	0	0	0
Otu122	1	0	0	0	0	0	0	0	0	0	1	0	0	0	0	0	0	0	0	0
Otu123	1	0	0	0	0	0	0	0	0	0	1	0	0	0	0	0	0	0	0	0
Otu124	2	0	0	55	2	1	2	0	0	0	0	0	0	27	14	0	0	0	0	0
Otu125	1	0	1	0	0	0	0	0	0	2	0	0	4	1	0	0	2	1	0	3
Otu126	1	0	3	0	0	0	0	1	0	0	2	0	0	0	0	0	0	0	0	0
Otu127	2	0	2	0	0	0	0	0	0	0	3	0	0	0	0	0	0	0	0	0
Otu128	1	0	0	0	0	0	0	0	0	0	1	0	0	1	0	0	0	0	0	0
Otu129	1	1	0	0	0	0	0	0	0	1	0	5	0	0	0	0	0	0	0	0
Otu130	1	0	0	0	0	0	0	0	0	0	0	0	0	0	0	0	0	0	0	0
Otu131	1	0	0	0	0	0	0	0	0	0	0	0	0	0	0	0	0	0	0	0
Otu132	1	0	0	0	0	0	0	0	0	0	0	0	0	0	0	0	0	0	0	0
Otu133	1	0	1	1	16	0	1	0	0	1	4	2	0	3	31	2	5	0	2	4
Otu134	2	0	0	0	0	0	0	0	0	0	0	0	0	1	2	3	1	0	0	0
Otu135	1	6	0	3	0	0	0	0	0	0	1	2	1	0	0	0	0	4	0	0
Otu136	1	0	0	0	0	0	0	0	0	0	0	0	0	0	0	0	0	0	0	0
Otu137	1	0	0	0	0	0	0	0	0	0	0	0	0	0	0	0	0	0	0	0
Otu138	1	0	0	0	0	0	0	0	0	0	5	0	0	0	2	1	6	1	0	4
Otu139	1	1	0	1	0	1	0	1	2	0	1	0	0	0	0	0	0	0	0	0
Otu140	1	2	0	0	0	1	0	0	0	1	0	0	0	0	0	1	0	3	1	1
Otu141	1	0	0	1	0	1	0	0	0	0	0	0	0	0	0	0	1	0	0	0
Otu142	1	0	0	0	0	0	0	0	0	0	0	0	0	2	1	0	0	5	0	0
Otu143	1	0	0	0	0	0	0	0	0	0	0	0	0	0	0	0	0	0	0	0
Otu144	1	0	0	0	0	0	0	0	0	0	0	0	0	0	0	0	0	0	0	0
Otu145	1	0	0	0	0	0	0	0	0	0	1	0	0	0	0	0	0	0	0	0
Otu146	1	0	0	0	0	0	0	0	0	0	0	0	0	0	0	0	0	0	0	0
Otu147	1	0	0	0	0	0	0	1	0	0	0	0	0	1	0	0	0	0	0	0
Otu148	2	6	4	11	4	75	9	55	31	1	0	3	16	11	3	0	24	20	102	18
Otu149	1	0	1	0	1	0	1	1	0	0	1	0	2	1	2	1	1	4	0	0
Otu150	1	0	0	116	12	5	5	1	8	0	11	3	0	130	37	10	20	4	27	0
Otu151	1	0	0	0	0	0	0	0	0	0	0	0	0	0	0	0	0	0	0	0
Otu152	1	0	0	0	0	0	0	0	0	0	0	0	0	0	0	0	0	0	0	0
Otu153	1	0	0	0	0	0	0	0	0	0	0	0	0	0	0	0	0	3	0	0
Otu154	1	0	0	0	0	0	0	1	0	0	0	0	1	0	0	0	0	0	0	13
Otu155	1	0	0	0	0	0	0	0	0	0	0	0	0	0	0	0	0	0	0	0
Otu156	1	0	0	1	0	0	0	0	0	0	0	0	0	0	0	0	0	0	0	0
Otu157	1	0	0	3	0	0	1	0	0	0	1	0	1	0	0	0	6	0	0	0
Otu158	1	0	0	0	0	0	0	0	0	0	0	0	0	0	1	0	0	0	1	0
Otu159	1	0	0	0	0	0	0	0	0	0	1	0	0	0	0	0	0	0	0	0
Otu160	1	0	0	0	0	0	0	0	0	0	0	0	0	6	0	1	0	5	0	0
Otu161	1	0	0	0	0	0	0	0	0	0	0	0	0	2	0	0	0	3	0	0
Otu162	1	0	0	0	0	0	0	0	0	0	1	0	0	0	0	0	0	0	0	0
Otu163	0	61	8	36	120	23	4	41	0	69	0	84	36	81	108	5	10	173	0	70
Otu164	0	69	19	47	72	23	11	6	0	99	0	91	56	72	40	2	58	22	0	57
Otu165	0	33	0	0	3	11	2	11	1	13	0	37	16	9	19	13	75	25	4	3
Otu166	0	18	1	10	0	1	1	16	0	4	0	42	6	19	0	18	36	70	0	0
Otu167	0	21	10	0	0	3	0	1	11	6	0	6	5	0	9	9	1	18	0	0
Otu168	0	14	0	0	0	0	2	0	0	0	0	7	1	0	0	1	3	0	0	1
Otu169	0	13	0	59	0	0	0	39	0	43	0	114	0	131	0	0	0	430	0	12
Otu170	0	13	8	6	39	14	32	3	17	62	8	15	8	6	48	17	60	19	30	17
Otu171	0	10	6	36	30	5	6	14	24	80	0	32	0	21	8	1	1	18	17	21
Otu172	0	10	0	5	1	1	3	4	0	13	0	6	0	0	1	3	1	8	0	10
Otu173	0	8	0	28	0	0	15	9	7	11	2	23	0	39	14	0	68	50	2	3
Otu174	0	9	23	4	8	0	0	6	5	24	0	15	31	19	33	0	0	16	5	7
Otu175	0	10	0	0	1	3	0	0	0	9	0	0	0	0	0	0	4	0	0	0
Otu176	0	8	0	2	0	0	1	3	0	16	0	16	0	8	0	4	1	0	4	35
Otu177	0	15	0	0	0	0	0	0	0	0	0	20	0	0	0	0	0	0	0	0
Otu178	0	7	0	0	0	0	1	0	0	0	0	3	0	0	0	0	0	0	0	0
Otu179	0	5	19	0	0	4	0	6	0	0	0	6	15	2	0	0	1	0	0	4
Otu180	0	5	1	0	1	7	1	5	0	0	0	3	0	0	0	14	14	18	0	0
Otu181	0	8	10	46	2	20	1	1	6	0	4	4	29	48	10	6	12	29	11	1
Otu182	0	5	0	4	0	1	9	1	0	7	0	12	0	10	0	0	43	19	0	13
Otu183	0	16	0	0	0	10	0	0	0	0	0	8	0	27	0	0	17	0	0	94
Otu184	0	9	0	1	1	2	1	6	4	8	1	3	0	1	1	0	1	3	5	0
Otu185	0	6	0	0	0	0	0	4	0	0	0	7	0	0	0	0	0	24	0	0
Otu186	0	3	0	0	1	5	0	3	0	0	0	4	3	0	3	0	8	10	0	0
Otu187	0	4	0	8	0	0	3	2	5	9	0	9	0	27	9	0	34	33	0	8
Otu188	0	3	5	21	20	0	3	0	1	31	0	0	4	15	96	3	6	0	3	15
Otu189	0	2	0	0	0	0	0	0	0	0	0	13	0	0	0	0	0	0	0	0
Otu190	0	2	0	1	0	0	0	0	0	0	0	0	0	4	1	0	0	1	0	0
Otu191	0	2	0	0	0	0	0	0	0	0	0	0	0	0	0	0	0	0	0	0
Otu192	0	2	0	0	0	0	0	0	0	0	0	0	0	0	0	0	0	0	0	0
Otu193	0	2	0	0	0	0	0	0	0	0	0	4	0	0	0	0	0	0	0	0
Otu194	0	3	0	0	0	3	0	1	5	0	0	2	0	0	3	2	0	2	17	0
Otu195	0	3	0	2	0	2	2	1	0	2	1	13	0	2	0	7	10	0	0	2
Otu196	0	2	1	0	2	1	2	0	2	0	1	9	1	0	3	8	18	0	19	1
Otu197	0	1	0	0	0	0	1	0	0	1	1	0	0	1	4	6	0	19	1	0
Otu198	0	3	0	0	0	0	0	0	0	0	0	0	0	0	0	0	0	0	0	0
Otu199	0	1	0	0	0	2	0	0	0	3	0	1	0	0	0	0	0	0	0	0
Otu200	0	1	0	0	0	0	0	2	0	4	0	2	0	0	1	0	0	9	1	5
Otu201	0	1	3	0	0	0	0	0	0	1	0	1	2	16	0	0	8	0	2	0
Otu202	0	1	0	1	0	0	5	2	3	11	0	1	0	4	0	0	14	8	3	8
Otu203	0	1	2	3	1	0	2	5	0	2	0	0	4	9	1	0	0	33	1	3
Otu204	0	1	2	0	0	2	0	2	2	0	0	0	9	0	0	0	0	3	2	0
Otu205	0	1	0	0	0	0	1	0	0	1	0	0	0	0	0	0	0	0	0	0
Otu206	0	1	0	6	0	0	3	2	0	46	1	0	0	21	0	0	6	20	0	26
Otu207	0	1	0	1	0	0	0	0	0	0	0	0	1	4	0	0	0	7	0	25
Otu208	0	1	0	0	0	0	0	0	0	0	0	2	0	1	0	0	3	1	0	0
Otu209	0	1	0	0	0	0	0	0	0	4	0	1	0	3	0	0	0	1	0	11
Otu210	0	1	0	3	0	0	0	0	0	0	0	0	1	2	0	2	1	0	0	0
Otu211	0	1	8	14	0	1	3	5	0	8	0	1	4	14	4	1	20	9	0	0
Otu212	0	1	0	1	0	0	0	0	0	0	0	0	1	0	0	1	0	0	0	2
Otu213	0	1	0	0	0	0	0	0	0	0	0	2	0	3	0	0	0	0	0	0
Otu214	0	1	0	6	0	0	0	0	0	0	0	0	0	6	0	0	0	0	0	0
Otu215	0	1	0	5	1	2	6	0	6	4	0	0	7	7	3	3	4	9	4	7
Otu216	0	1	2	0	1	0	0	0	3	0	1	1	7	1	1	1	10	0	2	0
Otu217	0	1	0	0	0	0	0	0	0	0	0	7	0	0	0	0	0	0	0	0
Otu218	0	1	9	0	0	1	1	0	0	3	0	1	18	0	0	4	0	1	0	5
Otu219	0	1	1	124	0	61	0	9	0	0	0	3	3	297	0	11	0	11	0	0
Otu220	0	1	0	0	0	0	0	0	0	0	0	0	0	0	0	0	0	0	0	0
Otu221	0	1	0	0	0	0	0	0	0	1	0	0	0	0	0	0	0	0	0	0
Otu222	0	1	0	0	0	0	0	0	0	0	0	0	0	0	0	0	0	0	0	0
Otu223	0	1	0	0	0	0	0	0	0	0	0	0	0	0	0	0	2	0	2	0
Otu224	0	1	0	0	0	0	0	0	0	1	0	0	0	0	0	0	0	0	0	0
Otu225	0	1	1	0	0	0	0	0	0	0	0	1	7	0	0	0	0	0	0	0
Otu226	0	1	0	0	0	0	0	0	0	0	0	0	0	0	1	0	0	0	0	0
Otu227	0	2	0	2	0	0	30	0	3	9	1	3	0	13	0	0	17	1	6	21
Otu228	0	1	0	0	0	0	0	0	0	0	0	1	0	0	0	0	0	0	0	0
Otu229	0	1	2	1	0	0	0	1	2	2	1	1	0	8	0	0	0	2	0	3
Otu230	0	1	0	0	0	0	0	0	0	0	0	6	0	0	0	0	0	0	0	0
Otu231	0	1	0	1	0	1	0	0	0	0	1	0	0	3	0	2	0	6	0	0
Otu232	0	1	0	0	0	0	0	0	0	0	0	0	0	0	0	0	0	0	0	0
Otu233	0	1	0	0	0	0	0	0	0	0	0	0	0	0	1	0	0	0	0	0
Otu234	0	0	112	0	0	7	0	47	0	0	0	0	214	0	0	0	0	117	1	3
Otu235	0	0	48	0	29	19	7	1	23	1	0	0	23	0	20	56	0	0	59	0
Otu236	0	0	19	0	0	0	0	0	0	0	0	0	1	0	0	0	0	0	0	0
Otu237	0	0	17	0	0	0	0	0	0	0	0	0	13	0	0	0	0	0	0	0
Otu238	0	0	11	0	0	3	0	0	0	0	0	0	13	0	0	6	0	0	0	0
Otu239	0	0	12	0	9	1	0	1	9	0	0	0	2	4	16	6	0	7	8	0
Otu240	0	0	9	2	0	9	0	0	0	0	0	0	18	23	0	1	0	2	0	0
Otu241	0	0	8	0	0	0	0	0	0	0	0	0	1	0	0	0	0	0	0	0
Otu242	0	0	7	6	0	0	0	0	0	0	0	0	6	25	0	0	0	0	0	0
Otu243	0	0	7	0	0	51	0	0	0	0	0	0	37	0	0	3	0	0	0	0
Otu244	0	0	5	0	0	0	0	0	0	0	0	0	1	0	0	0	0	0	0	0
Otu245	0	0	5	0	0	0	0	0	0	0	0	0	10	0	0	0	0	0	0	0
Otu246	0	0	5	0	0	0	0	0	0	0	0	0	4	0	0	0	0	0	0	0
Otu247	0	0	17	0	0	0	0	0	0	0	0	0	96	0	2	0	0	0	0	0
Otu248	0	0	5	0	0	0	0	0	0	0	1	0	0	0	0	0	0	0	0	0
Otu249	0	0	4	0	0	0	0	0	0	0	0	0	0	0	0	0	0	0	0	0
Otu250	0	0	4	0	0	0	0	0	0	0	0	0	17	0	0	0	0	0	0	0
Otu251	0	0	4	0	0	0	0	0	0	0	1	0	5	0	0	0	0	0	0	0
Otu252	0	0	3	0	0	0	0	0	0	1	0	0	0	0	0	0	0	0	0	0
Otu253	0	0	3	0	0	0	0	0	0	0	0	0	3	0	0	0	0	0	0	0
Otu254	0	0	4	0	0	0	0	0	0	0	0	0	2	0	0	2	0	0	0	0
Otu255	0	0	3	5	0	0	0	2	1	5	2	1	0	7	7	2	0	3	7	2
Otu256	0	0	4	4	0	12	3	6	0	56	0	0	6	0	0	4	2	2	0	52
Otu257	0	0	3	0	0	0	0	0	0	0	0	0	1	0	0	0	0	0	0	0
Otu258	0	0	3	0	0	0	0	0	0	0	0	0	8	0	0	0	0	0	0	0
Otu259	0	0	3	2	0	0	0	0	0	0	0	0	0	2	0	0	0	0	0	0
Otu260	0	0	6	2	4	6	1	1	0	9	1	2	9	1	1	5	1	1	0	1
Otu261	0	0	5	6	0	2	0	0	0	0	0	0	9	5	0	2	0	0	0	0
Otu262	0	0	2	0	0	0	0	0	0	0	0	0	3	0	0	0	0	0	0	0
Otu263	0	0	2	0	0	0	1	0	0	0	0	0	0	0	0	0	0	0	0	0
Otu264	0	0	2	0	0	0	0	0	0	0	0	0	0	0	0	0	0	0	0	0
Otu265	0	0	2	0	0	1	0	0	0	0	0	0	2	0	0	0	0	0	0	0
Otu266	0	0	3	0	0	0	0	0	0	0	0	0	2	0	0	0	0	0	0	0
Otu267	0	0	2	1	0	0	0	2	0	0	0	0	1	9	0	0	0	4	0	0
Otu268	0	0	2	0	0	0	0	0	0	0	0	0	1	13	0	1	0	0	2	0
Otu269	0	0	2	5	0	2	0	2	0	4	0	0	1	7	4	0	1	8	4	2
Otu270	0	0	2	0	0	8	0	0	0	0	0	0	2	0	0	10	0	0	0	0
Otu271	0	0	2	0	0	0	0	0	0	0	0	0	0	0	0	0	0	1	0	0
Otu272	0	0	2	0	0	0	0	0	0	0	0	0	3	0	0	0	0	0	0	0
Otu273	0	0	2	0	0	0	0	0	0	0	0	0	1	0	0	0	0	0	0	0
Otu274	0	0	2	0	0	0	0	0	0	0	0	0	4	0	0	0	0	0	0	0
Otu275	0	0	3	0	0	0	0	0	0	0	3	0	0	0	0	0	0	0	0	0
Otu276	0	0	2	0	0	0	0	0	0	0	0	0	1	0	0	0	0	0	0	0
Otu277	0	0	2	8	0	0	0	0	0	0	0	0	1	0	0	0	0	0	0	0
Otu278	0	0	2	0	0	0	0	0	0	0	0	0	0	0	0	0	0	1	0	0
Otu279	0	0	2	0	0	0	0	0	0	0	0	0	0	0	0	0	0	0	0	0
Otu280	0	0	2	0	0	0	0	0	0	0	0	0	2	0	0	0	0	0	0	0
Otu281	0	0	3	0	0	0	0	0	0	0	0	0	9	0	0	0	0	0	0	0
Otu282	0	0	2	0	0	0	0	0	0	0	0	0	2	0	0	0	0	0	0	0
Otu283	0	0	2	0	0	0	0	0	0	0	0	0	0	0	0	0	0	0	0	0
Otu284	0	0	2	0	0	0	0	0	0	0	0	0	0	0	0	0	0	0	0	0
Otu285	0	0	1	0	0	1	0	0	0	6	3	0	7	6	0	0	4	3	0	3
Otu286	0	0	1	0	0	1	0	2	2	0	0	0	1	3	0	0	1	4	1	0
Otu287	0	0	1	0	1	0	0	0	0	0	0	0	4	0	6	0	0	0	0	2
Otu288	0	0	1	1	0	0	0	0	0	0	0	0	9	0	0	0	0	0	0	0
Otu289	0	0	1	1	0	0	0	0	0	0	2	10	0	0	0	0	0	0	0	0
Otu290	0	0	1	0	0	0	0	0	0	0	0	0	6	0	0	0	0	0	0	0
Otu291	0	0	1	0	0	0	0	0	0	0	0	0	4	0	0	0	0	0	0	0
Otu292	0	0	1	0	0	0	0	0	0	0	0	0	6	0	0	0	0	0	0	0
Otu293	0	0	1	0	0	3	0	0	0	0	0	0	4	0	0	5	0	0	0	0
Otu294	0	0	1	0	0	0	0	0	0	0	0	0	4	0	0	0	0	0	0	0
Otu295	0	0	1	0	0	0	0	0	0	0	0	0	3	0	0	0	0	0	0	0
Otu296	0	0	1	0	0	0	0	0	0	0	0	0	2	0	0	0	0	0	0	0
Otu297	0	0	1	0	0	0	0	0	0	0	0	0	7	0	0	0	0	0	0	0
Otu298	0	0	1	4	0	0	0	0	0	0	0	0	0	2	0	0	0	0	0	0
Otu299	0	0	1	0	0	0	0	0	0	0	0	0	1	0	0	0	0	0	0	0
Otu300	0	0	2	0	0	0	0	0	0	0	0	0	3	0	0	0	0	0	0	0
Otu301	0	0	1	0	0	0	0	0	0	0	0	0	2	0	0	0	0	0	0	0
Otu302	0	0	1	0	0	0	0	0	0	0	0	0	4	0	0	0	0	0	0	0
Otu303	0	0	1	0	0	0	5	0	0	0	0	0	3	0	0	0	2	0	0	0
Otu304	0	0	1	1	0	0	0	0	0	0	0	1	0	0	0	3	1	0	0	0
Otu305	0	0	1	0	0	0	0	0	0	0	0	0	1	0	0	0	0	0	0	0
Otu306	0	0	1	0	0	1	0	0	0	0	0	0	2	0	0	0	0	0	0	0
Otu307	0	0	1	0	0	0	0	29	0	0	1	0	0	2	0	0	0	0	0	0
Otu308	0	0	1	0	0	0	0	0	0	0	0	0	1	0	0	0	0	0	0	0
Otu309	0	0	2	5	0	0	0	8	0	14	0	0	0	16	0	0	0	39	0	0
Otu310	0	0	2	0	0	0	0	0	0	0	0	0	1	1	0	0	0	0	0	0
Otu311	0	0	1	0	0	0	0	0	0	0	0	0	2	0	0	0	0	0	0	0
Otu312	0	0	1	0	0	0	0	0	0	0	0	0	7	0	0	0	0	0	0	0
Otu313	0	0	1	0	0	0	0	0	0	0	0	0	0	0	0	0	0	0	0	0
Otu314	0	0	1	0	0	0	0	0	0	0	0	0	1	0	0	0	0	0	0	0
Otu315	0	0	1	0	0	0	0	0	0	0	0	0	0	0	0	0	0	0	0	0
Otu316	0	0	1	0	0	0	0	0	0	0	0	0	0	0	0	0	0	0	0	0
Otu317	0	0	1	0	0	0	0	0	0	1	0	0	0	0	0	0	2	1	0	1
Otu318	0	0	1	0	0	0	4	0	0	3	0	0	0	0	1	0	2	0	0	3
Otu319	0	0	2	0	1	0	0	0	0	0	0	0	2	0	0	0	0	0	0	0
Otu320	0	0	1	0	0	0	0	0	0	2	2	0	0	0	0	0	0	0	0	0
Otu321	0	0	1	0	0	0	0	0	0	0	0	0	0	2	0	0	0	0	0	0
Otu322	0	0	1	0	0	0	0	0	0	0	0	0	1	0	0	0	0	0	0	0
Otu323	0	0	1	0	0	0	0	0	0	0	0	0	0	0	0	0	0	0	0	0
Otu324	0	0	1	0	0	0	1	0	0	0	0	0	0	0	0	0	0	1	1	0
Otu325	0	0	1	0	0	0	0	0	0	0	0	0	0	0	0	0	0	0	0	0
Otu326	0	0	1	0	0	0	0	0	0	0	0	0	4	0	0	0	0	0	0	0
Otu327	0	0	1	0	0	0	0	0	0	0	0	0	0	0	0	0	0	0	0	0
Otu328	0	0	1	0	0	0	0	0	0	0	0	0	1	0	0	1	0	0	0	0
Otu329	0	0	1	0	0	3	0	0	0	0	0	0	3	0	0	5	0	0	0	0
Otu330	0	0	1	0	0	0	0	0	0	0	0	0	0	3	0	0	0	0	0	2
Otu331	0	0	1	0	1	0	0	0	0	0	0	1	0	0	1	2	2	0	0	0
Otu332	0	0	1	0	0	0	0	0	0	0	0	0	0	0	0	0	0	0	0	0
Otu333	0	0	1	0	0	0	0	0	0	0	1	2	0	1	0	0	0	2	0	0
Otu334	0	0	1	10	0	1	0	1	0	1	0	1	0	11	0	1	1	7	1	0
Otu335	0	0	1	0	0	0	0	0	0	0	0	0	0	0	0	0	0	0	0	0
Otu336	0	0	1	1	0	0	0	0	0	2	0	0	0	1	0	0	0	3	0	0
Otu337	0	0	2	0	0	0	0	0	0	0	0	0	0	0	0	0	0	0	0	0
Otu338	0	0	1	0	0	0	0	0	0	0	0	0	0	0	0	0	0	0	0	0
Otu339	0	0	1	0	0	0	0	0	0	0	0	0	0	0	0	0	0	0	0	0
Otu340	0	0	1	0	0	0	0	0	0	0	0	0	1	0	0	0	0	0	0	0
Otu341	0	0	1	0	0	1	0	0	0	0	1	0	0	0	0	18	0	0	0	0
Otu342	0	0	1	5	4	1	0	1	1	5	0	3	0	43	12	6	7	28	23	27
Otu343	0	0	1	0	0	0	0	0	0	0	0	0	0	0	0	0	0	0	0	0
Otu344	0	0	1	0	0	0	0	0	0	0	0	0	0	0	0	0	0	0	0	0
Otu345	0	0	1	0	0	0	0	0	0	0	0	0	0	0	0	0	0	0	0	0
Otu346	0	0	1	0	0	0	0	0	0	0	0	0	0	0	0	0	0	0	0	0
Otu347	0	0	1	0	0	0	0	0	0	0	0	0	0	0	0	0	0	0	0	0
Otu348	0	0	1	0	0	0	0	0	0	0	0	0	0	0	0	0	0	0	0	0
Otu349	0	0	1	0	0	0	0	0	0	0	0	0	0	0	0	0	0	0	0	0
Otu350	0	0	1	0	0	0	0	0	0	0	0	0	0	0	0	0	0	0	0	0
Otu351	0	0	1	0	0	0	0	0	0	0	0	0	0	0	0	0	0	0	0	0
Otu352	0	0	1	0	0	0	0	0	0	0	0	0	0	0	0	2	0	0	0	0
Otu353	0	0	1	0	0	0	0	0	0	0	0	0	3	0	0	0	0	0	0	0
Otu354	0	0	1	0	0	2	0	0	0	0	0	0	1	0	0	0	0	3	0	0
Otu355	0	0	1	0	0	0	0	0	0	0	0	0	0	1	0	0	0	0	0	0
Otu356	0	0	1	0	0	0	0	0	0	0	0	0	2	1	1	0	0	0	0	2
Otu357	0	0	1	0	0	0	0	0	0	0	0	0	0	0	0	0	0	0	0	0
Otu358	0	0	0	43	0	0	0	0	0	0	0	0	0	75	0	0	0	0	0	0
Otu359	0	0	0	11	0	0	0	0	0	0	0	0	0	20	0	0	0	0	0	0
Otu360	0	0	0	23	0	0	0	0	0	0	0	0	0	27	0	0	0	1	0	0
Otu361	0	0	0	13	0	0	0	10	0	0	0	0	0	36	0	0	0	259	0	0
Otu362	0	0	0	11	0	0	0	0	0	0	0	0	0	0	0	0	0	0	0	0
Otu363	0	0	0	12	0	0	0	0	0	0	0	0	0	2	0	0	0	0	0	0
Otu364	0	0	0	7	0	14	0	5	0	6	0	0	1	49	0	50	0	19	0	3
Otu365	0	0	0	14	0	0	0	0	0	0	0	0	0	46	0	0	0	0	0	0
Otu366	0	0	0	5	0	0	0	0	0	0	0	0	0	28	0	0	0	0	0	0
Otu367	0	0	0	6	0	0	0	0	0	0	0	0	0	19	0	0	0	0	0	0
Otu368	0	0	0	5	0	0	2	0	0	0	0	0	0	10	0	1	3	0	0	0
Otu369	0	0	0	4	0	1	0	1	0	0	2	0	0	0	0	0	0	0	0	0
Otu370	0	0	0	5	0	0	0	0	0	0	0	0	0	3	0	0	0	0	0	0
Otu371	0	0	0	5	0	0	0	0	0	0	1	0	0	13	0	0	0	0	0	0
Otu372	0	0	0	3	0	0	0	0	0	0	0	0	0	1	0	0	0	0	0	0
Otu373	0	0	0	3	0	0	0	0	0	0	0	0	0	0	0	0	0	0	0	0
Otu374	0	0	0	3	0	0	0	1	0	1	0	0	0	2	1	0	0	0	0	0
Otu375	0	0	0	4	0	3	1	0	0	1	2	0	5	10	2	0	25	1	0	0
Otu376	0	0	0	5	0	0	0	1	1	2	0	0	0	4	10	0	1	4	0	1
Otu377	0	0	0	3	0	0	0	0	3	1	0	0	0	0	0	2	0	1	0	4
Otu378	0	0	0	4	0	0	1	1	1	3	0	0	0	0	0	0	1	0	0	1
Otu379	0	0	0	3	8	0	1	0	0	0	0	0	0	0	8	0	1	0	0	0
Otu380	0	0	0	2	0	0	0	0	0	0	0	0	0	1	1	0	0	0	0	0
Otu381	0	0	0	2	0	0	0	0	0	0	0	0	0	1	0	0	0	0	0	0
Otu382	0	0	0	2	0	0	0	0	0	0	0	0	0	1	0	0	0	0	1	0
Otu383	0	0	0	3	0	0	0	0	0	0	0	0	0	3	0	0	0	0	0	0
Otu384	0	0	0	4	0	0	0	0	0	0	0	0	0	0	2	0	0	2	0	0
Otu385	0	0	0	2	0	0	0	0	0	0	0	0	0	0	0	0	0	0	0	0
Otu386	0	0	0	2	0	0	0	0	0	0	0	0	0	1	0	0	0	3	0	0
Otu387	0	0	0	2	0	0	0	0	0	0	0	4	0	1	0	0	11	1	1	0
Otu388	0	0	0	3	0	0	0	0	0	0	0	0	0	0	0	0	0	0	0	0
Otu389	0	0	0	2	3	0	0	0	0	0	0	0	0	4	1	0	0	0	0	0
Otu390	0	0	0	4	0	0	0	5	0	0	0	0	0	7	0	1	0	22	0	0
Otu391	0	0	0	2	0	0	0	0	0	0	3	0	0	1	0	0	0	0	0	0
Otu392	0	0	0	2	0	0	0	0	0	0	1	0	0	6	0	0	0	0	0	0
Otu393	0	0	0	2	0	0	0	0	0	0	0	0	0	2	0	0	1	1	1	0
Otu394	0	0	0	2	0	0	0	0	0	0	0	0	0	19	0	0	0	0	0	0
Otu395	0	0	0	1	0	0	0	0	0	0	0	0	0	0	0	0	0	0	0	0
Otu396	0	0	0	4	0	0	0	2	0	2	8	0	0	13	0	0	0	2	0	1
Otu397	0	0	0	1	0	0	0	1	0	1	0	0	0	0	0	0	0	1	0	0
Otu398	0	0	0	1	0	0	0	0	0	0	0	0	0	0	1	0	0	0	0	0
Otu399	0	0	0	1	0	0	0	0	0	0	0	0	0	0	0	0	0	0	0	0
Otu400	0	0	0	1	0	1	0	0	0	0	0	0	0	8	0	2	0	0	0	0
Otu401	0	0	0	1	0	0	2	0	0	0	0	0	0	0	0	0	1	0	0	0
Otu402	0	0	0	1	0	0	0	0	0	0	1	0	0	0	0	0	0	0	0	0
Otu403	0	0	0	1	0	0	4	1	0	2	0	0	0	1	0	0	5	3	0	0
Otu404	0	0	0	1	0	0	1	0	0	1	0	0	0	1	0	0	0	1	0	0
Otu405	0	0	0	2	0	0	0	9	0	0	0	0	0	9	0	0	0	9	0	0
Otu406	0	0	0	1	0	3	1	12	0	4	0	0	0	5	0	2	0	8	0	0
Otu407	0	0	0	2	0	0	2	0	0	0	0	0	0	3	0	0	0	0	0	0
Otu408	0	0	0	1	0	1	0	1	0	0	0	0	0	0	0	0	0	0	0	0
Otu409	0	0	0	1	0	0	0	4	0	0	0	1	0	0	0	0	0	2	0	1
Otu410	0	0	0	2	0	0	0	0	0	0	0	0	0	1	0	0	33	0	0	0
Otu411	0	0	0	1	0	0	0	0	0	1	0	0	0	3	0	0	0	0	0	0
Otu412	0	0	0	1	0	0	0	0	0	0	0	0	0	0	0	0	0	0	0	0
Otu413	0	0	0	2	0	3	1	0	2	0	0	0	1	0	0	0	2	4	2	4
Otu414	0	0	0	2	0	0	0	0	0	0	0	0	0	0	0	0	0	0	0	0
Otu415	0	0	0	1	0	0	0	0	0	0	0	0	0	0	0	0	0	0	0	0
Otu416	0	0	0	1	0	0	0	0	0	0	0	0	0	1	1	0	0	0	0	0
Otu417	0	0	0	1	0	0	0	0	0	0	0	0	0	0	0	0	0	0	0	0
Otu418	0	0	0	1	0	0	0	0	0	0	0	0	0	0	0	0	0	0	0	0
Otu419	0	0	0	1	0	0	0	0	0	0	0	0	0	0	0	0	0	0	0	0
Otu420	0	0	0	1	0	0	0	0	0	0	0	0	0	0	0	0	0	0	0	0
Otu421	0	0	0	1	0	0	0	0	0	0	0	0	0	6	0	0	0	0	0	0
Otu422	0	0	0	1	0	0	0	0	0	0	0	0	0	0	0	0	0	0	0	0
Otu423	0	0	0	1	0	5	0	3	0	1	0	0	0	1	0	0	0	3	0	0
Otu424	0	0	0	1	0	0	0	0	0	0	0	0	1	0	0	0	0	0	0	0
Otu425	0	0	0	1	0	0	0	1	0	0	0	0	3	0	0	0	0	0	0	0
Otu426	0	0	0	1	0	0	0	0	0	0	0	0	0	0	0	0	0	0	0	0
Otu427	0	0	0	2	0	0	0	0	0	0	0	0	0	1	0	0	0	0	0	0
Otu428	0	0	0	1	0	0	0	0	0	0	0	0	0	0	0	0	0	0	0	0
Otu429	0	0	0	1	0	0	0	0	0	5	0	0	0	1	0	0	0	0	0	0
Otu430	0	0	0	1	0	0	1	0	0	2	0	0	0	1	2	0	0	0	0	0
Otu431	0	0	0	2	0	0	0	0	0	0	0	0	0	0	0	0	0	0	0	0
Otu432	0	0	0	1	0	0	0	0	0	0	0	0	0	4	0	0	0	0	0	0
Otu433	0	0	0	1	0	0	0	0	0	0	0	0	1	3	0	2	0	10	0	0
Otu434	0	0	0	1	0	0	0	0	0	0	0	0	0	0	0	0	0	0	0	0
Otu435	0	0	0	1	0	0	0	0	0	0	0	0	0	0	0	0	0	0	0	0
Otu436	0	0	0	1	0	0	0	0	0	0	0	0	0	0	0	0	0	0	0	0
Otu437	0	0	0	1	0	0	0	0	0	0	0	0	0	12	0	0	0	0	0	0
Otu438	0	0	0	1	0	0	0	0	0	0	0	0	0	0	0	0	0	0	0	0
Otu439	0	0	0	1	0	0	0	0	0	0	0	0	0	0	0	0	0	0	0	0
Otu440	0	0	0	1	0	0	0	0	0	0	0	0	0	0	0	0	0	0	0	0
Otu441	0	0	0	1	0	1	2	0	0	0	0	0	0	1	0	0	3	0	0	0
Otu442	0	0	0	1	0	0	0	0	0	0	0	0	0	1	0	0	0	0	0	0
Otu443	0	0	0	1	0	0	0	0	0	0	0	0	0	0	2	0	0	0	0	0
Otu444	0	0	0	1	0	0	0	0	0	0	0	0	0	1	0	0	0	0	0	0
Otu445	0	0	0	1	0	0	0	0	0	0	0	0	0	0	0	0	0	0	0	0
Otu446	0	0	0	1	0	0	0	0	0	0	0	0	0	3	0	0	0	0	0	0
Otu447	0	0	0	1	0	0	0	0	0	0	0	0	0	0	0	0	0	0	0	0
Otu448	0	0	0	1	0	0	0	0	0	0	0	0	0	4	0	0	0	6	0	0
Otu449	0	0	0	1	0	0	0	0	0	0	0	0	0	0	0	0	0	0	0	0
Otu450	0	0	0	1	0	0	0	0	0	0	0	0	0	0	0	0	0	0	0	0
Otu451	0	0	0	1	0	0	0	0	0	0	0	0	0	0	0	0	0	0	0	0
Otu452	0	0	0	1	8	0	0	0	0	0	0	0	0	0	6	0	0	0	0	0
Otu453	0	0	0	1	0	0	0	0	0	0	0	0	0	1	0	0	11	5	0	1
Otu454	0	0	0	1	1	0	0	0	0	0	0	0	0	0	0	0	0	0	0	0
Otu455	0	0	0	1	0	0	0	0	0	0	0	0	0	0	0	0	0	0	0	0
Otu456	0	0	0	1	0	0	0	0	0	0	0	0	0	3	0	0	0	0	0	0
Otu457	0	0	0	1	0	0	0	0	0	0	0	0	0	2	0	4	0	0	0	0
Otu458	0	0	0	1	0	0	0	0	0	0	0	0	0	2	0	0	0	1	0	0
Otu459	0	0	0	0	7	2	8	0	2	11	0	1	1	0	56	1	6	10	3	15
Otu460	0	0	0	0	5	2	0	2	1	0	0	0	0	0	5	6	0	1	12	0
Otu461	0	0	0	0	3	0	1	0	0	0	0	0	0	0	12	0	6	0	0	0
Otu462	0	0	0	0	2	0	0	0	0	0	0	0	0	0	0	0	0	0	0	0
Otu463	0	0	0	0	2	0	0	0	0	0	0	0	0	0	0	0	0	0	0	0
Otu464	0	0	0	0	2	0	1	0	0	0	0	0	0	0	0	0	2	0	0	0
Otu465	0	0	0	0	3	0	0	0	0	0	0	0	0	0	0	0	0	0	0	0
Otu466	0	0	0	0	2	2	19	0	2	0	0	0	1	0	15	14	166	0	164	4
Otu467	0	0	0	0	2	0	0	0	1	0	0	0	0	0	0	0	0	0	0	0
Otu468	0	0	0	0	3	0	1	0	0	0	0	0	0	0	0	0	0	0	0	0
Otu469	0	0	0	0	2	0	0	0	0	0	0	0	0	0	0	0	0	0	0	0
Otu470	0	0	0	0	2	0	4	0	0	0	0	0	0	2	0	0	1	0	0	0
Otu471	0	0	0	0	1	0	0	0	0	0	0	0	0	0	0	0	0	0	0	0
Otu472	0	0	0	0	1	0	0	0	0	0	0	0	0	0	0	0	0	0	0	0
Otu473	0	0	0	0	2	0	0	0	0	0	0	0	0	2	3	0	5	0	0	1
Otu474	0	0	0	0	1	0	0	0	0	0	0	0	0	0	0	0	0	0	0	0
Otu475	0	0	0	0	1	0	0	0	0	1	0	0	0	0	1	0	0	1	0	0
Otu476	0	0	0	0	1	0	0	0	2	13	0	0	0	0	6	0	0	0	0	7
Otu477	0	0	0	0	1	0	0	0	0	0	0	0	0	1	0	0	0	0	0	0
Otu478	0	0	0	0	1	0	0	0	0	0	0	0	0	0	0	0	0	0	0	0
Otu479	0	0	0	0	1	0	0	0	0	0	0	0	0	0	0	0	0	0	0	0
Otu480	0	0	0	0	1	4	0	0	0	0	0	0	0	16	1	0	1	0	0	4
Otu481	0	0	0	0	1	0	1	0	1	2	1	0	0	2	3	0	3	0	0	4
Otu482	0	0	0	0	2	0	0	0	0	0	0	0	0	0	3	0	0	0	0	0
Otu483	0	0	0	0	1	0	0	0	2	1	0	0	0	0	0	0	0	0	0	0
Otu484	0	0	0	0	1	0	0	0	0	0	0	0	0	6	17	0	1	7	0	0
Otu485	0	0	0	0	1	0	0	0	0	0	0	0	0	5	0	0	1	0	0	0
Otu486	0	0	0	0	1	0	0	0	0	0	0	0	0	0	4	0	0	0	0	0
Otu487	0	0	0	0	1	0	0	0	0	0	0	0	0	0	0	0	0	0	0	0
Otu488	0	0	0	0	1	0	0	0	0	0	0	0	0	0	0	0	0	0	0	0
Otu489	0	0	0	0	1	0	0	0	0	0	0	0	0	0	0	0	0	0	0	0
Otu490	0	0	0	0	1	0	1	0	0	0	0	0	0	0	0	0	0	0	0	0
Otu491	0	0	0	0	1	0	0	0	0	0	0	0	0	0	0	0	0	0	0	0
Otu492	0	0	0	0	1	0	0	0	0	0	0	0	0	0	0	0	0	0	0	0
Otu493	0	0	0	0	1	0	0	0	0	0	0	0	0	0	0	0	0	0	0	0
Otu494	0	0	0	0	1	0	0	0	0	0	0	0	0	0	3	0	0	0	0	0
Otu495	0	0	0	0	1	0	0	0	0	0	0	0	0	1	2	0	1	0	0	0
Otu496	0	0	0	0	0	41	0	0	0	76	0	0	0	0	0	0	0	0	0	45
Otu497	0	0	0	0	0	22	0	0	0	0	0	0	0	0	0	6	0	0	0	0
Otu498	0	0	0	0	0	15	0	0	0	1	0	0	6	0	2	4	0	1	0	5
Otu499	0	0	0	0	0	17	0	0	0	0	0	0	0	0	0	10	0	0	0	0
Otu500	0	0	0	0	0	8	0	0	0	0	0	0	0	0	0	4	0	0	0	0
Otu501	0	0	0	0	0	23	0	0	0	0	0	0	0	0	0	24	0	19	0	0
Otu502	0	0	0	0	0	9	0	0	0	0	0	0	0	0	0	14	0	0	0	0
Otu503	0	0	0	0	0	5	0	0	0	0	0	0	0	0	0	1	4	0	0	0
Otu504	0	0	0	0	0	3	0	0	9	0	0	2	0	2	0	4	0	0	2	0
Otu505	0	0	0	0	0	4	0	0	0	0	0	0	0	0	0	1	0	0	0	0
Otu506	0	0	0	0	0	2	0	0	1	0	0	1	0	7	0	1	0	0	0	4
Otu507	0	0	0	0	0	2	0	0	0	0	0	0	0	0	0	0	0	1	1	0
Otu508	0	0	0	0	0	3	0	0	0	0	0	0	0	0	0	0	0	0	0	0
Otu509	0	0	0	0	0	4	0	2	0	0	0	0	0	0	0	0	0	10	0	0
Otu510	0	0	0	0	0	2	0	0	0	0	0	0	0	0	0	1	0	0	0	0
Otu511	0	0	0	0	0	2	0	0	0	0	0	0	0	0	0	0	0	0	0	0
Otu512	0	0	0	0	0	2	0	0	0	0	4	0	0	0	0	4	0	0	0	0
Otu513	0	0	0	0	0	3	0	3	0	0	0	1	2	0	1	17	0	29	0	21
Otu514	0	0	0	0	0	2	0	0	0	0	0	0	0	0	0	0	0	2	0	0
Otu515	0	0	0	0	0	1	0	0	0	0	0	0	0	0	0	4	0	0	0	0
Otu516	0	0	0	0	0	1	0	0	0	0	0	0	0	0	0	0	0	0	0	0
Otu517	0	0	0	0	0	1	0	0	0	0	0	0	0	0	7	0	0	0	0	0
Otu518	0	0	0	0	0	1	0	0	0	0	0	0	1	0	0	1	0	0	0	0
Otu519	0	0	0	0	0	1	3	2	3	6	0	1	0	1	1	0	11	1	5	4
Otu520	0	0	0	0	0	1	0	0	0	0	0	0	0	0	0	0	0	0	0	0
Otu521	0	0	0	0	0	1	0	0	0	0	10	0	0	0	0	0	0	0	0	0
Otu522	0	0	0	0	0	1	0	0	0	0	1	0	0	0	0	0	2	1	0	0
Otu523	0	0	0	0	0	1	0	0	0	0	0	0	0	0	0	0	0	0	0	0
Otu524	0	0	0	0	0	1	0	0	0	1	0	0	0	0	0	0	0	0	0	1
Otu525	0	0	0	0	0	1	0	0	0	0	0	0	0	2	0	0	1	5	2	0
Otu526	0	0	0	0	0	1	0	0	0	0	0	0	0	0	0	0	0	0	0	0
Otu527	0	0	0	0	0	2	2	0	0	0	2	0	1	0	0	0	1	0	0	0
Otu528	0	0	0	0	0	1	0	0	0	0	0	0	0	0	0	0	0	0	0	0
Otu529	0	0	0	0	0	1	0	0	0	0	0	0	0	0	0	5	0	0	0	0
Otu530	0	0	0	0	0	1	0	0	0	0	0	0	0	0	0	0	0	0	0	0
Otu531	0	0	0	0	0	1	0	0	0	0	0	0	0	0	0	1	0	0	1	2
Otu532	0	0	0	0	0	1	0	0	0	0	0	0	0	0	0	0	0	0	0	0
Otu533	0	0	0	0	0	0	15	0	1	23	0	1	0	2	0	0	1	0	0	0
Otu534	0	0	0	0	0	0	7	0	0	0	0	0	1	0	0	0	0	0	0	0
Otu535	0	0	0	0	0	0	7	0	0	0	0	0	0	0	0	0	16	0	0	0
Otu536	0	0	0	0	0	0	5	0	0	0	0	0	0	0	0	0	37	21	0	0
Otu537	0	0	0	0	0	0	3	0	0	0	0	0	0	0	0	0	0	0	0	0
Otu538	0	0	0	0	0	0	1	1	0	3	0	0	0	1	0	0	1	0	0	0
Otu539	0	0	0	0	0	0	1	0	0	2	0	1	0	2	0	0	0	0	0	0
Otu540	0	0	0	0	0	0	1	2	0	12	0	1	0	0	0	0	3	15	0	8
Otu541	0	0	0	0	0	0	1	0	0	0	2	0	0	0	0	0	2	0	0	0
Otu542	0	0	0	0	0	0	1	0	0	1	0	0	0	0	0	2	1	0	0	0
Otu543	0	0	0	0	0	0	1	0	0	0	0	1	0	2	0	0	3	4	0	0
Otu544	0	0	0	0	0	0	1	1	1	0	0	0	1	15	5	0	4	13	6	15
Otu545	0	0	0	0	0	0	2	0	0	0	0	0	0	0	0	0	0	0	0	0
Otu546	0	0	0	0	0	0	1	0	0	0	0	0	0	0	0	0	0	0	0	0
Otu547	0	0	0	0	0	0	1	0	0	0	0	0	0	0	0	0	0	0	0	0
Otu548	0	0	0	0	0	0	1	0	0	0	0	0	0	0	0	0	0	0	0	0
Otu549	0	0	0	0	0	0	1	0	0	0	0	0	0	1	0	0	0	0	0	1
Otu550	0	0	0	0	0	0	1	0	0	0	0	0	0	0	0	0	0	0	0	0
Otu551	0	0	0	0	0	0	1	0	0	0	0	0	0	0	0	0	0	0	0	0
Otu552	0	0	0	0	0	0	1	0	0	0	0	0	0	0	0	0	1	0	0	0
Otu553	0	0	0	0	0	0	1	0	0	0	0	0	0	0	0	0	0	0	0	0
Otu554	0	0	0	0	0	0	1	0	0	0	0	0	0	1	1	0	0	0	0	0
Otu555	0	0	0	0	0	0	1	0	0	0	0	0	0	0	0	0	0	1	0	0
Otu556	0	0	0	0	0	0	1	0	0	0	0	0	0	0	0	0	0	1	0	0
Otu557	0	0	0	0	0	0	1	0	0	0	0	0	0	0	0	0	0	0	0	0
Otu558	0	0	0	0	0	0	0	12	0	0	0	0	0	0	0	0	0	7	0	0
Otu559	0	0	0	0	0	0	0	6	0	0	0	0	0	3	0	0	0	20	0	0
Otu560	0	0	0	0	0	0	0	4	0	0	0	0	0	0	0	0	0	55	0	0
Otu561	0	0	0	0	0	0	0	6	0	0	0	0	0	0	4	1	0	191	0	0
Otu562	0	0	0	0	0	0	0	2	0	0	0	0	0	0	0	0	0	0	0	0
Otu563	0	0	0	0	0	0	0	3	0	1	0	0	0	0	0	0	0	6	0	0
Otu564	0	0	0	0	0	0	0	1	2	0	7	0	0	0	0	0	0	8	2	0
Otu565	0	0	0	0	0	0	0	1	0	0	0	0	0	1	0	0	0	0	0	0
Otu566	0	0	0	0	0	0	0	1	0	0	0	0	0	4	0	0	0	10	0	0
Otu567	0	0	0	0	0	0	0	1	0	0	0	0	0	0	0	0	0	3	0	0
Otu568	0	0	0	0	0	0	0	1	0	0	0	0	0	0	0	0	0	25	0	0
Otu569	0	0	0	0	0	0	0	1	0	0	0	0	2	0	0	0	0	0	0	0
Otu570	0	0	0	0	0	0	0	1	0	0	0	0	0	0	0	0	0	0	0	0
Otu571	0	0	0	0	0	0	0	1	0	0	0	0	4	0	0	0	0	0	16	0
Otu572	0	0	0	0	0	0	0	1	0	0	0	0	0	0	0	1	0	1	0	0
Otu573	0	0	0	0	0	0	0	1	0	0	0	0	0	0	0	0	0	0	0	0
Otu574	0	0	0	0	0	0	0	1	0	0	0	0	0	0	0	0	0	2	0	0
Otu575	0	0	0	0	0	0	0	1	0	0	0	0	0	0	0	0	0	1	0	0
Otu576	0	0	0	0	0	0	0	1	0	0	0	0	0	2	0	0	0	3	0	0
Otu577	0	0	0	0	0	0	0	1	0	0	0	0	0	0	0	0	0	0	0	0
Otu578	0	0	0	0	0	0	0	1	0	0	0	0	5	0	1	0	0	2	2	0
Otu579	0	0	0	0	0	0	0	1	0	0	0	0	0	0	0	0	0	6	0	0
Otu580	0	0	0	0	0	0	0	1	0	0	0	0	0	0	0	0	0	0	0	0
Otu581	0	0	0	0	0	0	0	1	0	0	0	0	0	0	0	0	0	3	0	0
Otu582	0	0	0	0	0	0	0	1	0	0	0	0	0	0	0	0	0	0	0	0
Otu583	0	0	0	0	0	0	0	0	36	1	0	0	0	0	0	0	0	0	40	0
Otu584	0	0	0	0	0	0	0	0	11	0	0	0	0	0	0	0	0	0	2	0
Otu585	0	0	0	0	0	0	0	0	11	0	0	0	0	0	0	0	0	0	0	0
Otu586	0	0	0	0	0	0	0	0	2	0	1	0	0	0	0	0	0	0	0	0
Otu587	0	0	0	0	0	0	0	0	1	0	0	0	0	0	16	0	0	0	3	0
Otu588	0	0	0	0	0	0	0	0	2	0	0	0	0	0	0	0	0	0	8	0
Otu589	0	0	0	0	0	0	0	0	2	0	0	0	0	0	0	0	0	1	0	0
Otu590	0	0	0	0	0	0	0	0	1	0	2	0	0	0	0	0	2	4	12	4
Otu591	0	0	0	0	0	0	0	0	1	0	0	0	0	1	0	0	0	0	0	1
Otu592	0	0	0	0	0	0	0	0	1	2	0	0	0	0	0	0	0	0	0	0
Otu593	0	0	0	0	0	0	0	0	1	0	0	0	0	0	0	0	0	0	0	0
Otu594	0	0	0	0	0	0	0	0	1	0	0	0	0	0	0	0	0	1	0	0
Otu595	0	0	0	0	0	0	0	0	1	0	0	0	0	0	0	2	0	0	0	0
Otu596	0	0	0	0	0	0	0	0	1	0	0	0	0	0	0	0	0	0	0	0
Otu597	0	0	0	0	0	0	0	0	1	0	0	0	0	0	7	0	0	0	6	0
Otu598	0	0	0	0	0	0	0	0	0	10	0	0	0	0	0	0	0	0	0	27
Otu599	0	0	0	0	0	0	0	0	0	3	0	0	0	0	0	0	0	0	0	0
Otu600	0	0	0	0	0	0	0	0	0	3	0	0	0	0	0	0	1	0	0	0
Otu601	0	0	0	0	0	0	0	0	0	2	0	0	0	0	0	0	2	0	0	0
Otu602	0	0	0	0	0	0	0	0	0	3	0	0	0	0	0	0	0	0	0	0
Otu603	0	0	0	0	0	0	0	0	0	2	0	0	0	1	0	0	0	0	0	0
Otu604	0	0	0	0	0	0	0	0	0	2	0	0	0	0	0	0	1	0	0	7
Otu605	0	0	0	0	0	0	0	0	0	3	0	0	0	0	1	0	0	0	1	0
Otu606	0	0	0	0	0	0	0	0	0	2	0	0	0	0	0	0	0	0	0	0
Otu607	0	0	0	0	0	0	0	0	0	2	0	0	0	0	1	0	0	0	0	1
Otu608	0	0	0	0	0	0	0	0	0	1	0	0	0	0	0	0	0	0	0	0
Otu609	0	0	0	0	0	0	0	0	0	1	0	0	0	0	0	0	2	0	0	0
Otu610	0	0	0	0	0	0	0	0	0	1	0	0	0	1	0	0	1	4	0	0
Otu611	0	0	0	0	0	0	0	0	0	1	0	0	0	7	0	1	3	0	0	2
Otu612	0	0	0	0	0	0	0	0	0	2	0	0	0	0	0	0	0	0	0	0
Otu613	0	0	0	0	0	0	0	0	0	1	0	0	0	0	0	0	0	5	0	0
Otu614	0	0	0	0	0	0	0	0	0	1	0	0	0	0	1	0	0	2	0	1
Otu615	0	0	0	0	0	0	0	0	0	1	0	0	0	0	0	0	0	0	0	0
Otu616	0	0	0	0	0	0	0	0	0	2	0	0	0	0	0	0	0	0	0	0
Otu617	0	0	0	0	0	0	0	0	0	1	0	0	0	0	0	0	0	0	0	0
Otu618	0	0	0	0	0	0	0	0	0	2	0	0	0	0	0	0	0	0	0	0
Otu619	0	0	0	0	0	0	0	0	0	1	0	0	0	0	0	0	0	0	0	0
Otu620	0	0	0	0	0	0	0	0	0	1	0	0	0	0	0	0	0	0	0	0
Otu621	0	0	0	0	0	0	0	0	0	1	0	0	0	0	0	1	0	0	1	0
Otu622	0	0	0	0	0	0	0	0	0	1	0	0	0	0	0	0	0	1	0	0
Otu623	0	0	0	0	0	0	0	0	0	1	0	0	0	0	0	0	0	0	0	0
Otu624	0	0	0	0	0	0	0	0	0	1	0	0	0	0	0	0	0	0	0	0
Otu625	0	0	0	0	0	0	0	0	0	1	0	0	0	0	0	0	0	0	0	0
Otu626	0	0	0	0	0	0	0	0	0	1	0	0	0	0	0	0	0	0	0	0
Otu627	0	0	0	0	0	0	0	0	0	1	0	0	1	0	0	0	0	0	0	0
Otu628	0	0	0	0	0	0	0	0	0	1	0	0	0	2	0	0	7	66	0	3
Otu629	0	0	0	0	0	0	0	0	0	1	0	0	0	0	0	0	0	0	0	0
Otu630	0	0	0	0	0	0	0	0	0	1	0	0	0	0	0	0	0	0	0	0
Otu631	0	0	0	0	0	0	0	0	0	1	0	0	0	0	0	0	0	0	0	0
Otu632	0	0	0	0	0	0	0	0	0	1	0	0	0	0	0	0	0	0	0	1
Otu633	0	0	0	0	0	0	0	0	0	0	4	0	1	0	0	0	0	0	0	0
Otu634	0	0	0	0	0	0	0	0	0	0	3	0	0	0	0	0	0	1	0	0
Otu635	0	0	0	0	0	0	0	0	0	0	2	0	0	0	0	0	0	0	0	0
Otu636	0	0	0	0	0	0	0	0	0	0	2	0	0	0	0	0	0	0	0	0
Otu637	0	0	0	0	0	0	0	0	0	0	3	0	1	0	0	0	0	0	0	0
Otu638	0	0	0	0	0	0	0	0	0	0	2	0	0	0	0	0	0	0	0	0
Otu639	0	0	0	0	0	0	0	0	0	0	1	0	0	0	0	0	0	0	0	0
Otu640	0	0	0	0	0	0	0	0	0	0	1	0	0	0	0	0	0	0	0	0
Otu641	0	0	0	0	0	0	0	0	0	0	1	0	0	0	0	0	0	0	0	0
Otu642	0	0	0	0	0	0	0	0	0	0	1	0	0	0	0	0	0	0	0	0
Otu643	0	0	0	0	0	0	0	0	0	0	1	0	0	0	0	0	0	0	0	0
Otu644	0	0	0	0	0	0	0	0	0	0	1	0	0	0	0	0	0	0	0	0
Otu645	0	0	0	0	0	0	0	0	0	0	1	0	0	0	0	0	0	0	0	0
Otu646	0	0	0	0	0	0	0	0	0	0	1	0	0	0	0	2	0	3	0	1
Otu647	0	0	0	0	0	0	0	0	0	0	1	0	0	0	0	0	0	0	0	0
Otu648	0	0	0	0	0	0	0	0	0	0	1	0	0	0	0	0	0	0	0	0
Otu649	0	0	0	0	0	0	0	0	0	0	0	3	0	0	0	0	0	0	0	0
Otu650	0	0	0	0	0	0	0	0	0	0	0	3	0	0	0	0	0	0	0	0
Otu651	0	0	0	0	0	0	0	0	0	0	0	2	0	0	0	0	0	0	0	0
Otu652	0	0	0	0	0	0	0	0	0	0	0	1	0	0	0	0	0	0	0	0
Otu653	0	0	0	0	0	0	0	0	0	0	0	1	1	1	0	0	0	0	0	0
Otu654	0	0	0	0	0	0	0	0	0	0	0	1	0	0	0	0	0	0	0	0
Otu655	0	0	0	0	0	0	0	0	0	0	0	1	0	0	0	0	0	0	0	0
Otu656	0	0	0	0	0	0	0	0	0	0	0	1	0	0	0	0	0	0	0	0
Otu657	0	0	0	0	0	0	0	0	0	0	0	1	0	0	0	0	0	0	0	0
Otu658	0	0	0	0	0	0	0	0	0	0	0	1	0	0	0	0	1	0	0	0
Otu659	0	0	0	0	0	0	0	0	0	0	0	1	0	0	0	0	0	1	0	0
Otu660	0	0	0	0	0	0	0	0	0	0	0	1	0	0	0	0	0	0	0	0
Otu661	0	0	0	0	0	0	0	0	0	0	0	1	0	0	0	0	0	0	0	0
Otu662	0	0	0	0	0	0	0	0	0	0	0	1	0	0	0	1	1	0	0	1
Otu663	0	0	0	0	0	0	0	0	0	0	0	1	0	0	0	0	0	0	0	0
Otu664	0	0	0	0	0	0	0	0	0	0	0	1	0	0	0	0	0	0	0	0
Otu665	0	0	0	0	0	0	0	0	0	0	0	1	0	0	0	0	0	0	0	0
Otu666	0	0	0	0	0	0	0	0	0	0	0	1	0	0	0	0	0	0	0	0
Otu667	0	0	0	0	0	0	0	0	0	0	0	1	0	0	2	0	0	0	0	0
Otu668	0	0	0	0	0	0	0	0	0	0	0	1	0	0	0	0	0	0	0	0
Otu669	0	0	0	0	0	0	0	0	0	0	0	1	0	0	0	0	0	0	0	0
Otu670	0	0	0	0	0	0	0	0	0	0	0	1	0	0	0	0	0	0	0	0
Otu671	0	0	0	0	0	0	0	0	0	0	0	1	0	0	0	0	0	0	0	0
Otu672	0	0	0	0	0	0	0	0	0	0	0	1	0	0	0	0	1	0	0	0
Otu673	0	0	0	0	0	0	0	0	0	0	0	1	0	0	0	0	0	0	0	0
Otu674	0	0	0	0	0	0	0	0	0	0	0	1	0	0	0	0	0	0	0	0
Otu675	0	0	0	0	0	0	0	0	0	0	0	0	32	0	0	0	0	0	0	0
Otu676	0	0	0	0	0	0	0	0	0	0	0	0	15	0	0	0	0	0	0	0
Otu677	0	0	0	0	0	0	0	0	0	0	0	0	8	0	0	0	0	0	0	0
Otu678	0	0	0	0	0	0	0	0	0	0	0	0	4	0	0	0	0	0	0	0
Otu679	0	0	0	0	0	0	0	0	0	0	0	0	3	0	0	0	0	0	0	0
Otu680	0	0	0	0	0	0	0	0	0	0	0	0	4	0	0	0	0	0	0	0
Otu681	0	0	0	0	0	0	0	0	0	0	0	0	3	0	0	0	0	0	0	0
Otu682	0	0	0	0	0	0	0	0	0	0	0	0	2	0	0	0	0	0	0	0
Otu683	0	0	0	0	0	0	0	0	0	0	0	0	2	0	0	0	0	0	0	0
Otu684	0	0	0	0	0	0	0	0	0	0	0	0	2	0	0	0	0	0	0	0
Otu685	0	0	0	0	0	0	0	0	0	0	0	0	5	0	0	0	0	0	0	0
Otu686	0	0	0	0	0	0	0	0	0	0	0	0	2	0	0	0	0	0	0	0
Otu687	0	0	0	0	0	0	0	0	0	0	0	0	2	0	0	0	0	0	0	0
Otu688	0	0	0	0	0	0	0	0	0	0	0	0	2	0	0	0	0	0	0	0
Otu689	0	0	0	0	0	0	0	0	0	0	0	0	2	0	0	0	0	0	0	0
Otu690	0	0	0	0	0	0	0	0	0	0	0	0	1	0	0	0	0	1	0	0
Otu691	0	0	0	0	0	0	0	0	0	0	0	0	1	0	0	0	0	0	0	0
Otu692	0	0	0	0	0	0	0	0	0	0	0	0	2	0	0	0	0	0	0	0
Otu693	0	0	0	0	0	0	0	0	0	0	0	0	1	0	0	0	0	0	0	0
Otu694	0	0	0	0	0	0	0	0	0	0	0	0	1	0	0	0	0	0	0	0
Otu695	0	0	0	0	0	0	0	0	0	0	0	0	1	0	0	0	0	0	0	0
Otu696	0	0	0	0	0	0	0	0	0	0	0	0	1	0	0	0	0	0	0	0
Otu697	0	0	0	0	0	0	0	0	0	0	0	0	1	0	0	0	0	0	0	0
Otu698	0	0	0	0	0	0	0	0	0	0	0	0	1	5	0	0	4	4	0	0
Otu699	0	0	0	0	0	0	0	0	0	0	0	0	1	0	0	0	0	0	0	0
Otu700	0	0	0	0	0	0	0	0	0	0	0	0	2	0	0	0	0	0	0	0
Otu701	0	0	0	0	0	0	0	0	0	0	0	0	1	0	0	0	0	0	0	0
Otu702	0	0	0	0	0	0	0	0	0	0	0	0	2	0	0	0	0	0	0	0
Otu703	0	0	0	0	0	0	0	0	0	0	0	0	1	0	0	0	0	1	0	0
Otu704	0	0	0	0	0	0	0	0	0	0	0	0	1	0	0	0	0	0	0	0
Otu705	0	0	0	0	0	0	0	0	0	0	0	0	1	0	0	0	0	0	0	0
Otu706	0	0	0	0	0	0	0	0	0	0	0	0	1	0	0	0	0	0	0	0
Otu707	0	0	0	0	0	0	0	0	0	0	0	0	1	0	0	0	0	0	0	0
Otu708	0	0	0	0	0	0	0	0	0	0	0	0	3	0	0	0	0	0	0	0
Otu709	0	0	0	0	0	0	0	0	0	0	0	0	1	0	0	0	0	0	0	0
Otu710	0	0	0	0	0	0	0	0	0	0	0	0	1	0	0	0	0	0	0	0
Otu711	0	0	0	0	0	0	0	0	0	0	0	0	1	1	0	0	0	0	0	0
Otu712	0	0	0	0	0	0	0	0	0	0	0	0	1	0	0	0	0	0	0	0
Otu713	0	0	0	0	0	0	0	0	0	0	0	0	2	1	0	0	0	2	0	0
Otu714	0	0	0	0	0	0	0	0	0	0	0	0	1	0	0	0	0	0	0	0
Otu715	0	0	0	0	0	0	0	0	0	0	0	0	1	0	0	0	0	0	0	0
Otu716	0	0	0	0	0	0	0	0	0	0	0	0	1	0	0	0	0	0	0	0
Otu717	0	0	0	0	0	0	0	0	0	0	0	0	1	0	0	0	0	0	0	0
Otu718	0	0	0	0	0	0	0	0	0	0	0	0	1	0	0	0	0	0	0	0
Otu719	0	0	0	0	0	0	0	0	0	0	0	0	1	0	0	0	0	0	0	0
Otu720	0	0	0	0	0	0	0	0	0	0	0	0	1	0	0	0	0	0	0	0
Otu721	0	0	0	0	0	0	0	0	0	0	0	0	1	0	0	0	0	0	0	0
Otu722	0	0	0	0	0	0	0	0	0	0	0	0	1	0	0	0	0	0	0	0
Otu723	0	0	0	0	0	0	0	0	0	0	0	0	1	1	0	0	0	0	0	0
Otu724	0	0	0	0	0	0	0	0	0	0	0	0	1	0	0	0	0	0	0	0
Otu725	0	0	0	0	0	0	0	0	0	0	0	0	1	0	0	0	0	0	0	0
Otu726	0	0	0	0	0	0	0	0	0	0	0	0	1	0	0	0	0	0	0	0
Otu727	0	0	0	0	0	0	0	0	0	0	0	0	1	0	0	0	0	6	3	0
Otu728	0	0	0	0	0	0	0	0	0	0	0	0	1	0	0	0	0	0	0	0
Otu729	0	0	0	0	0	0	0	0	0	0	0	0	0	28	0	0	0	0	0	0
Otu730	0	0	0	0	0	0	0	0	0	0	0	0	0	16	0	0	0	0	0	0
Otu731	0	0	0	0	0	0	0	0	0	0	0	0	0	7	0	0	0	0	0	0
Otu732	0	0	0	0	0	0	0	0	0	0	0	0	0	6	0	13	0	0	0	0
Otu733	0	0	0	0	0	0	0	0	0	0	0	0	0	5	0	0	0	0	0	0
Otu734	0	0	0	0	0	0	0	0	0	0	0	0	0	4	0	0	0	0	0	0
Otu735	0	0	0	0	0	0	0	0	0	0	0	0	0	5	0	0	0	0	0	0
Otu736	0	0	0	0	0	0	0	0	0	0	0	0	0	3	4	0	0	0	0	0
Otu737	0	0	0	0	0	0	0	0	0	0	0	0	0	4	0	0	0	1	0	0
Otu738	0	0	0	0	0	0	0	0	0	0	0	0	0	3	0	0	0	0	0	0
Otu739	0	0	0	0	0	0	0	0	0	0	0	0	0	2	0	0	0	0	0	0
Otu740	0	0	0	0	0	0	0	0	0	0	0	0	0	2	0	0	0	0	0	0
Otu741	0	0	0	0	0	0	0	0	0	0	0	0	0	2	0	0	0	0	0	0
Otu742	0	0	0	0	0	0	0	0	0	0	0	0	0	2	0	0	0	0	0	0
Otu743	0	0	0	0	0	0	0	0	0	0	0	0	0	2	0	0	0	0	0	0
Otu744	0	0	0	0	0	0	0	0	0	0	0	0	0	2	2	0	0	0	0	0
Otu745	0	0	0	0	0	0	0	0	0	0	0	0	0	2	0	0	0	0	0	0
Otu746	0	0	0	0	0	0	0	0	0	0	0	0	0	2	0	0	0	1	0	0
Otu747	0	0	0	0	0	0	0	0	0	0	0	0	0	2	0	0	0	0	0	0
Otu748	0	0	0	0	0	0	0	0	0	0	0	0	0	2	0	0	0	1	0	0
Otu749	0	0	0	0	0	0	0	0	0	0	0	0	0	2	0	0	0	0	0	0
Otu750	0	0	0	0	0	0	0	0	0	0	0	0	0	1	0	0	0	1	0	0
Otu751	0	0	0	0	0	0	0	0	0	0	0	0	0	1	0	1	0	0	0	0
Otu752	0	0	0	0	0	0	0	0	0	0	0	0	0	1	0	0	1	0	0	0
Otu753	0	0	0	0	0	0	0	0	0	0	0	0	0	1	1	0	0	0	0	0
Otu754	0	0	0	0	0	0	0	0	0	0	0	0	0	1	0	0	1	0	0	0
Otu755	0	0	0	0	0	0	0	0	0	0	0	0	0	1	0	0	0	1	0	0
Otu756	0	0	0	0	0	0	0	0	0	0	0	0	0	1	0	0	0	0	3	0
Otu757	0	0	0	0	0	0	0	0	0	0	0	0	0	1	1	0	0	2	0	0
Otu758	0	0	0	0	0	0	0	0	0	0	0	0	0	1	1	1	2	12	0	9
Otu759	0	0	0	0	0	0	0	0	0	0	0	0	0	1	0	0	0	11	0	0
Otu760	0	0	0	0	0	0	0	0	0	0	0	0	0	2	0	0	0	0	0	2
Otu761	0	0	0	0	0	0	0	0	0	0	0	0	0	2	0	0	2	0	0	0
Otu762	0	0	0	0	0	0	0	0	0	0	0	0	0	1	0	0	0	0	0	0
Otu763	0	0	0	0	0	0	0	0	0	0	0	0	0	1	0	0	0	0	0	0
Otu764	0	0	0	0	0	0	0	0	0	0	0	0	0	1	0	0	0	0	0	0
Otu765	0	0	0	0	0	0	0	0	0	0	0	0	0	1	0	0	0	0	0	0
Otu766	0	0	0	0	0	0	0	0	0	0	0	0	0	1	0	0	0	0	0	0
Otu767	0	0	0	0	0	0	0	0	0	0	0	0	0	1	0	0	0	0	0	0
Otu768	0	0	0	0	0	0	0	0	0	0	0	0	0	1	0	0	0	0	0	0
Otu769	0	0	0	0	0	0	0	0	0	0	0	0	0	1	0	0	0	0	0	0
Otu770	0	0	0	0	0	0	0	0	0	0	0	0	0	1	0	0	0	1	0	0
Otu771	0	0	0	0	0	0	0	0	0	0	0	0	0	1	0	0	0	0	0	0
Otu772	0	0	0	0	0	0	0	0	0	0	0	0	0	1	1	0	0	1	0	0
Otu773	0	0	0	0	0	0	0	0	0	0	0	0	0	1	0	0	0	0	0	0
Otu774	0	0	0	0	0	0	0	0	0	0	0	0	0	2	0	0	0	0	0	0
Otu775	0	0	0	0	0	0	0	0	0	0	0	0	0	1	0	0	0	0	0	0
Otu776	0	0	0	0	0	0	0	0	0	0	0	0	0	1	0	0	0	0	0	0
Otu777	0	0	0	0	0	0	0	0	0	0	0	0	0	1	0	0	0	0	0	0
Otu778	0	0	0	0	0	0	0	0	0	0	0	0	0	2	0	0	0	0	0	0
Otu779	0	0	0	0	0	0	0	0	0	0	0	0	0	1	0	0	0	0	0	0
Otu780	0	0	0	0	0	0	0	0	0	0	0	0	0	1	0	0	1	0	0	1
Otu781	0	0	0	0	0	0	0	0	0	0	0	0	0	1	0	0	0	0	0	0
Otu782	0	0	0	0	0	0	0	0	0	0	0	0	0	2	0	0	0	0	0	0
Otu783	0	0	0	0	0	0	0	0	0	0	0	0	0	1	0	0	1	0	0	0
Otu784	0	0	0	0	0	0	0	0	0	0	0	0	0	1	0	0	0	0	0	0
Otu785	0	0	0	0	0	0	0	0	0	0	0	0	0	1	0	0	0	0	0	0
Otu786	0	0	0	0	0	0	0	0	0	0	0	0	0	1	0	0	0	0	0	0
Otu787	0	0	0	0	0	0	0	0	0	0	0	0	0	1	0	0	0	0	0	0
Otu788	0	0	0	0	0	0	0	0	0	0	0	0	0	1	0	0	0	0	0	0
Otu789	0	0	0	0	0	0	0	0	0	0	0	0	0	1	0	0	0	0	0	0
Otu790	0	0	0	0	0	0	0	0	0	0	0	0	0	1	0	0	0	0	0	0
Otu791	0	0	0	0	0	0	0	0	0	0	0	0	0	1	0	0	0	0	0	0
Otu792	0	0	0	0	0	0	0	0	0	0	0	0	0	1	0	0	0	0	0	0
Otu793	0	0	0	0	0	0	0	0	0	0	0	0	0	1	0	0	0	0	0	0
Otu794	0	0	0	0	0	0	0	0	0	0	0	0	0	1	0	0	0	0	0	0
Otu795	0	0	0	0	0	0	0	0	0	0	0	0	0	1	0	0	0	0	0	0
Otu796	0	0	0	0	0	0	0	0	0	0	0	0	0	1	1	0	0	0	0	0
Otu797	0	0	0	0	0	0	0	0	0	0	0	0	0	1	0	0	0	0	0	0
Otu798	0	0	0	0	0	0	0	0	0	0	0	0	0	1	0	0	0	0	0	0
Otu799	0	0	0	0	0	0	0	0	0	0	0	0	0	1	0	0	0	0	0	0
Otu800	0	0	0	0	0	0	0	0	0	0	0	0	0	1	0	0	0	0	0	0
Otu801	0	0	0	0	0	0	0	0	0	0	0	0	0	1	0	0	0	0	0	0
Otu802	0	0	0	0	0	0	0	0	0	0	0	0	0	1	0	0	0	0	1	0
Otu803	0	0	0	0	0	0	0	0	0	0	0	0	0	1	0	0	0	0	0	0
Otu804	0	0	0	0	0	0	0	0	0	0	0	0	0	1	0	1	0	0	0	0
Otu805	0	0	0	0	0	0	0	0	0	0	0	0	0	1	0	0	0	0	0	0
Otu806	0	0	0	0	0	0	0	0	0	0	0	0	0	1	0	0	0	0	0	0
Otu807	0	0	0	0	0	0	0	0	0	0	0	0	0	1	0	0	0	0	0	0
Otu808	0	0	0	0	0	0	0	0	0	0	0	0	0	1	0	0	0	0	0	0
Otu809	0	0	0	0	0	0	0	0	0	0	0	0	0	1	0	0	0	0	0	0
Otu810	0	0	0	0	0	0	0	0	0	0	0	0	0	1	0	0	0	0	0	2
Otu811	0	0	0	0	0	0	0	0	0	0	0	0	0	1	1	0	0	0	0	0
Otu812	0	0	0	0	0	0	0	0	0	0	0	0	0	0	5	0	0	47	0	0
Otu813	0	0	0	0	0	0	0	0	0	0	0	0	0	0	4	0	0	0	0	0
Otu814	0	0	0	0	0	0	0	0	0	0	0	0	0	0	3	0	3	0	0	0
Otu815	0	0	0	0	0	0	0	0	0	0	0	0	0	0	4	0	0	0	0	0
Otu816	0	0	0	0	0	0	0	0	0	0	0	0	0	0	4	0	0	0	0	0
Otu817	0	0	0	0	0	0	0	0	0	0	0	0	0	0	2	0	0	0	0	0
Otu818	0	0	0	0	0	0	0	0	0	0	0	0	0	0	2	7	0	0	3	1
Otu819	0	0	0	0	0	0	0	0	0	0	0	0	0	0	2	0	0	0	0	0
Otu820	0	0	0	0	0	0	0	0	0	0	0	0	0	0	2	0	0	0	0	0
Otu821	0	0	0	0	0	0	0	0	0	0	0	0	0	0	1	0	0	3	0	1
Otu822	0	0	0	0	0	0	0	0	0	0	0	0	0	0	1	0	0	0	0	0
Otu823	0	0	0	0	0	0	0	0	0	0	0	0	0	0	2	0	0	0	0	0
Otu824	0	0	0	0	0	0	0	0	0	0	0	0	0	0	1	0	0	0	0	0
Otu825	0	0	0	0	0	0	0	0	0	0	0	0	0	0	1	0	0	0	0	0
Otu826	0	0	0	0	0	0	0	0	0	0	0	0	0	0	1	0	0	0	0	0
Otu827	0	0	0	0	0	0	0	0	0	0	0	0	0	0	1	0	1	0	0	0
Otu828	0	0	0	0	0	0	0	0	0	0	0	0	0	0	1	0	2	0	0	0
Otu829	0	0	0	0	0	0	0	0	0	0	0	0	0	0	1	0	0	0	0	0
Otu830	0	0	0	0	0	0	0	0	0	0	0	0	0	0	1	0	0	0	0	0
Otu831	0	0	0	0	0	0	0	0	0	0	0	0	0	0	1	0	0	0	0	0
Otu832	0	0	0	0	0	0	0	0	0	0	0	0	0	0	1	0	0	0	0	0
Otu833	0	0	0	0	0	0	0	0	0	0	0	0	0	0	1	0	0	0	0	0
Otu834	0	0	0	0	0	0	0	0	0	0	0	0	0	0	1	0	0	0	0	0
Otu835	0	0	0	0	0	0	0	0	0	0	0	0	0	0	1	0	0	0	0	0
Otu836	0	0	0	0	0	0	0	0	0	0	0	0	0	0	1	0	0	0	0	0
Otu837	0	0	0	0	0	0	0	0	0	0	0	0	0	0	1	0	0	0	0	0
Otu838	0	0	0	0	0	0	0	0	0	0	0	0	0	0	1	0	0	0	0	0
Otu839	0	0	0	0	0	0	0	0	0	0	0	0	0	0	1	0	0	0	0	0
Otu840	0	0	0	0	0	0	0	0	0	0	0	0	0	0	1	0	0	0	0	0
Otu841	0	0	0	0	0	0	0	0	0	0	0	0	0	0	1	0	0	0	0	0
Otu842	0	0	0	0	0	0	0	0	0	0	0	0	0	0	1	0	0	0	0	0
Otu843	0	0	0	0	0	0	0	0	0	0	0	0	0	0	0	3	3	2	0	0
Otu844	0	0	0	0	0	0	0	0	0	0	0	0	0	0	0	4	0	0	0	0
Otu845	0	0	0	0	0	0	0	0	0	0	0	0	0	0	0	3	0	0	0	0
Otu846	0	0	0	0	0	0	0	0	0	0	0	0	0	0	0	3	0	0	0	0
Otu847	0	0	0	0	0	0	0	0	0	0	0	0	0	0	0	3	0	0	0	0
Otu848	0	0	0	0	0	0	0	0	0	0	0	0	0	0	0	1	0	0	0	3
Otu849	0	0	0	0	0	0	0	0	0	0	0	0	0	0	0	1	2	0	0	0
Otu850	0	0	0	0	0	0	0	0	0	0	0	0	0	0	0	1	0	2	0	0
Otu851	0	0	0	0	0	0	0	0	0	0	0	0	0	0	0	1	0	0	0	0
Otu852	0	0	0	0	0	0	0	0	0	0	0	0	0	0	0	1	0	0	0	0
Otu853	0	0	0	0	0	0	0	0	0	0	0	0	0	0	0	1	0	0	0	0
Otu854	0	0	0	0	0	0	0	0	0	0	0	0	0	0	0	1	0	0	0	0
Otu855	0	0	0	0	0	0	0	0	0	0	0	0	0	0	0	1	0	0	0	0
Otu856	0	0	0	0	0	0	0	0	0	0	0	0	0	0	0	1	0	0	0	0
Otu857	0	0	0	0	0	0	0	0	0	0	0	0	0	0	0	1	0	0	0	0
Otu858	0	0	0	0	0	0	0	0	0	0	0	0	0	0	0	1	0	1	0	0
Otu859	0	0	0	0	0	0	0	0	0	0	0	0	0	0	0	1	0	0	0	0
Otu860	0	0	0	0	0	0	0	0	0	0	0	0	0	0	0	0	8	0	0	0
Otu861	0	0	0	0	0	0	0	0	0	0	0	0	0	0	0	0	10	0	0	0
Otu862	0	0	0	0	0	0	0	0	0	0	0	0	0	0	0	0	5	0	0	0
Otu863	0	0	0	0	0	0	0	0	0	0	0	0	0	0	0	0	5	5	0	0
Otu864	0	0	0	0	0	0	0	0	0	0	0	0	0	0	0	0	5	0	0	1
Otu865	0	0	0	0	0	0	0	0	0	0	0	0	0	0	0	0	3	0	0	1
Otu866	0	0	0	0	0	0	0	0	0	0	0	0	0	0	0	0	3	0	0	0
Otu867	0	0	0	0	0	0	0	0	0	0	0	0	0	0	0	0	2	0	0	0
Otu868	0	0	0	0	0	0	0	0	0	0	0	0	0	0	0	0	2	0	0	0
Otu869	0	0	0	0	0	0	0	0	0	0	0	0	0	0	0	0	1	0	0	0
Otu870	0	0	0	0	0	0	0	0	0	0	0	0	0	0	0	0	2	0	0	1
Otu871	0	0	0	0	0	0	0	0	0	0	0	0	0	0	0	0	2	0	0	0
Otu872	0	0	0	0	0	0	0	0	0	0	0	0	0	0	0	0	1	0	0	0
Otu873	0	0	0	0	0	0	0	0	0	0	0	0	0	0	0	0	1	0	0	0
Otu874	0	0	0	0	0	0	0	0	0	0	0	0	0	0	0	0	1	0	0	0
Otu875	0	0	0	0	0	0	0	0	0	0	0	0	0	0	0	0	1	0	0	0
Otu876	0	0	0	0	0	0	0	0	0	0	0	0	0	0	0	0	1	1	0	0
Otu877	0	0	0	0	0	0	0	0	0	0	0	0	0	0	0	0	1	0	0	0
Otu878	0	0	0	0	0	0	0	0	0	0	0	0	0	0	0	0	1	0	0	0
Otu879	0	0	0	0	0	0	0	0	0	0	0	0	0	0	0	0	1	0	0	0
Otu880	0	0	0	0	0	0	0	0	0	0	0	0	0	0	0	0	1	0	0	0
Otu881	0	0	0	0	0	0	0	0	0	0	0	0	0	0	0	0	1	0	0	0
Otu882	0	0	0	0	0	0	0	0	0	0	0	0	0	0	0	0	1	0	0	0
Otu883	0	0	0	0	0	0	0	0	0	0	0	0	0	0	0	0	1	0	0	0
Otu884	0	0	0	0	0	0	0	0	0	0	0	0	0	0	0	0	1	0	0	0
Otu885	0	0	0	0	0	0	0	0	0	0	0	0	0	0	0	0	1	0	0	0
Otu886	0	0	0	0	0	0	0	0	0	0	0	0	0	0	0	0	1	0	0	0
Otu887	0	0	0	0	0	0	0	0	0	0	0	0	0	0	0	0	1	0	0	0
Otu888	0	0	0	0	0	0	0	0	0	0	0	0	0	0	0	0	1	0	1	0
Otu889	0	0	0	0	0	0	0	0	0	0	0	0	0	0	0	0	1	0	0	0
Otu890	0	0	0	0	0	0	0	0	0	0	0	0	0	0	0	0	1	0	0	0
Otu891	0	0	0	0	0	0	0	0	0	0	0	0	0	0	0	0	1	0	0	0
Otu892	0	0	0	0	0	0	0	0	0	0	0	0	0	0	0	0	1	0	0	0
Otu893	0	0	0	0	0	0	0	0	0	0	0	0	0	0	0	0	1	0	0	0
Otu894	0	0	0	0	0	0	0	0	0	0	0	0	0	0	0	0	1	0	0	0
Otu895	0	0	0	0	0	0	0	0	0	0	0	0	0	0	0	0	1	0	0	0
Otu896	0	0	0	0	0	0	0	0	0	0	0	0	0	0	0	0	1	0	0	0
Otu897	0	0	0	0	0	0	0	0	0	0	0	0	0	0	0	0	1	0	0	0
Otu898	0	0	0	0	0	0	0	0	0	0	0	0	0	0	0	0	1	0	0	0
Otu899	0	0	0	0	0	0	0	0	0	0	0	0	0	0	0	0	1	0	0	0
Otu900	0	0	0	0	0	0	0	0	0	0	0	0	0	0	0	0	0	10	0	0
Otu901	0	0	0	0	0	0	0	0	0	0	0	0	0	0	0	0	0	5	0	0
Otu902	0	0	0	0	0	0	0	0	0	0	0	0	0	0	0	0	0	6	0	0
Otu903	0	0	0	0	0	0	0	0	0	0	0	0	0	0	0	0	0	4	0	0
Otu904	0	0	0	0	0	0	0	0	0	0	0	0	0	0	0	0	0	8	0	0
Otu905	0	0	0	0	0	0	0	0	0	0	0	0	0	0	0	0	0	4	0	1
Otu906	0	0	0	0	0	0	0	0	0	0	0	0	0	0	0	0	0	4	0	0
Otu907	0	0	0	0	0	0	0	0	0	0	0	0	0	0	0	0	0	3	0	0
Otu908	0	0	0	0	0	0	0	0	0	0	0	0	0	0	0	0	0	3	0	0
Otu909	0	0	0	0	0	0	0	0	0	0	0	0	0	0	0	0	0	3	0	0
Otu910	0	0	0	0	0	0	0	0	0	0	0	0	0	0	0	0	0	4	1	0
Otu911	0	0	0	0	0	0	0	0	0	0	0	0	0	0	0	0	0	2	1	0
Otu912	0	0	0	0	0	0	0	0	0	0	0	0	0	0	0	0	0	2	0	0
Otu913	0	0	0	0	0	0	0	0	0	0	0	0	0	0	0	0	0	2	0	0
Otu914	0	0	0	0	0	0	0	0	0	0	0	0	0	0	0	0	0	1	0	0
Otu915	0	0	0	0	0	0	0	0	0	0	0	0	0	0	0	0	0	1	0	0
Otu916	0	0	0	0	0	0	0	0	0	0	0	0	0	0	0	0	0	1	0	0
Otu917	0	0	0	0	0	0	0	0	0	0	0	0	0	0	0	0	0	1	0	0
Otu918	0	0	0	0	0	0	0	0	0	0	0	0	0	0	0	0	0	1	0	0
Otu919	0	0	0	0	0	0	0	0	0	0	0	0	0	0	0	0	0	1	0	0
Otu920	0	0	0	0	0	0	0	0	0	0	0	0	0	0	0	0	0	1	0	0
Otu921	0	0	0	0	0	0	0	0	0	0	0	0	0	0	0	0	0	1	0	0
Otu922	0	0	0	0	0	0	0	0	0	0	0	0	0	0	0	0	0	2	0	0
Otu923	0	0	0	0	0	0	0	0	0	0	0	0	0	0	0	0	0	1	0	0
Otu924	0	0	0	0	0	0	0	0	0	0	0	0	0	0	0	0	0	1	0	0
Otu925	0	0	0	0	0	0	0	0	0	0	0	0	0	0	0	0	0	1	0	0
Otu926	0	0	0	0	0	0	0	0	0	0	0	0	0	0	0	0	0	1	0	0
Otu927	0	0	0	0	0	0	0	0	0	0	0	0	0	0	0	0	0	1	0	0
Otu928	0	0	0	0	0	0	0	0	0	0	0	0	0	0	0	0	0	1	0	0
Otu929	0	0	0	0	0	0	0	0	0	0	0	0	0	0	0	0	0	1	0	0
Otu930	0	0	0	0	0	0	0	0	0	0	0	0	0	0	0	0	0	1	0	0
Otu931	0	0	0	0	0	0	0	0	0	0	0	0	0	0	0	0	0	1	0	0
Otu932	0	0	0	0	0	0	0	0	0	0	0	0	0	0	0	0	0	1	0	0
Otu933	0	0	0	0	0	0	0	0	0	0	0	0	0	0	0	0	0	1	0	0
Otu934	0	0	0	0	0	0	0	0	0	0	0	0	0	0	0	0	0	1	0	0
Otu935	0	0	0	0	0	0	0	0	0	0	0	0	0	0	0	0	0	1	0	0
Otu936	0	0	0	0	0	0	0	0	0	0	0	0	0	0	0	0	0	1	0	0
Otu937	0	0	0	0	0	0	0	0	0	0	0	0	0	0	0	0	0	1	0	0
Otu938	0	0	0	0	0	0	0	0	0	0	0	0	0	0	0	0	0	1	0	0
Otu939	0	0	0	0	0	0	0	0	0	0	0	0	0	0	0	0	0	1	0	0
Otu940	0	0	0	0	0	0	0	0	0	0	0	0	0	0	0	0	0	2	0	0
Otu941	0	0	0	0	0	0	0	0	0	0	0	0	0	0	0	0	0	1	0	0
Otu942	0	0	0	0	0	0	0	0	0	0	0	0	0	0	0	0	0	2	0	0
Otu943	0	0	0	0	0	0	0	0	0	0	0	0	0	0	0	0	0	1	0	0
Otu944	0	0	0	0	0	0	0	0	0	0	0	0	0	0	0	0	0	1	0	0
Otu945	0	0	0	0	0	0	0	0	0	0	0	0	0	0	0	0	0	1	0	0
Otu946	0	0	0	0	0	0	0	0	0	0	0	0	0	0	0	0	0	1	0	0
Otu947	0	0	0	0	0	0	0	0	0	0	0	0	0	0	0	0	0	1	0	0
Otu948	0	0	0	0	0	0	0	0	0	0	0	0	0	0	0	0	0	1	0	0
Otu949	0	0	0	0	0	0	0	0	0	0	0	0	0	0	0	0	0	1	0	0
Otu950	0	0	0	0	0	0	0	0	0	0	0	0	0	0	0	0	0	1	0	0
Otu951	0	0	0	0	0	0	0	0	0	0	0	0	0	0	0	0	0	1	0	0
Otu952	0	0	0	0	0	0	0	0	0	0	0	0	0	0	0	0	0	1	0	0
Otu953	0	0	0	0	0	0	0	0	0	0	0	0	0	0	0	0	0	1	0	0
Otu954	0	0	0	0	0	0	0	0	0	0	0	0	0	0	0	0	0	1	0	0
Otu955	0	0	0	0	0	0	0	0	0	0	0	0	0	0	0	0	0	1	0	0
Otu956	0	0	0	0	0	0	0	0	0	0	0	0	0	0	0	0	0	0	2	0
Otu957	0	0	0	0	0	0	0	0	0	0	0	0	0	0	0	0	0	0	1	0
Otu958	0	0	0	0	0	0	0	0	0	0	0	0	0	0	0	0	0	0	1	0
Otu959	0	0	0	0	0	0	0	0	0	0	0	0	0	0	0	0	0	0	1	0
Otu960	0	0	0	0	0	0	0	0	0	0	0	0	0	0	0	0	0	0	1	0
Otu961	0	0	0	0	0	0	0	0	0	0	0	0	0	0	0	0	0	0	1	0
Otu962	0	0	0	0	0	0	0	0	0	0	0	0	0	0	0	0	0	0	1	0
Otu963	0	0	0	0	0	0	0	0	0	0	0	0	0	0	0	0	0	0	1	0
Otu964	0	0	0	0	0	0	0	0	0	0	0	0	0	0	0	0	0	0	0	10
Otu965	0	0	0	0	0	0	0	0	0	0	0	0	0	0	0	0	0	0	0	8
Otu966	0	0	0	0	0	0	0	0	0	0	0	0	0	0	0	0	0	0	0	3
Otu967	0	0	0	0	0	0	0	0	0	0	0	0	0	0	0	0	0	0	0	3
Otu968	0	0	0	0	0	0	0	0	0	0	0	0	0	0	0	0	0	0	0	2
Otu969	0	0	0	0	0	0	0	0	0	0	0	0	0	0	0	0	0	0	0	3
Otu970	0	0	0	0	0	0	0	0	0	0	0	0	0	0	0	0	0	0	0	1
Otu971	0	0	0	0	0	0	0	0	0	0	0	0	0	0	0	0	0	0	0	1
Otu972	0	0	0	0	0	0	0	0	0	0	0	0	0	0	0	0	0	0	0	1
Otu973	0	0	0	0	0	0	0	0	0	0	0	0	0	0	0	0	0	0	0	2
Otu974	0	0	0	0	0	0	0	0	0	0	0	0	0	0	0	0	0	0	0	1
Otu975	0	0	0	0	0	0	0	0	0	0	0	0	0	0	0	0	0	0	0	1
Otu976	0	0	0	0	0	0	0	0	0	0	0	0	0	0	0	0	0	0	0	1
Otu977	0	0	0	0	0	0	0	0	0	0	0	0	0	0	0	0	0	0	0	1
Otu978	0	0	0	0	0	0	0	0	0	0	0	0	0	0	0	0	0	0	0	1
Otu979	0	0	0	0	0	0	0	0	0	0	0	0	0	0	0	0	0	0	0	1
Otu980	0	0	0	0	0	0	0	0	0	0	0	0	0	0	0	0	0	0	0	1

## Sheet: B) microbiota day1 & 29 all
baseline	taxlevel	2	2	2	2	2	2	2	2	2	2	3	3	3	3	3	3	3	3	3	3	3	3	3	3	3	3	3	3	3	4	4	4	4	4	4	4	4	4	4	4	4	4	4	4	4	4	4	4
	rankID	0.1.2	0.2.2	0.2.5	0.2.21	0.2.22	0.2.24	0.2.27	0.2.30	0.2.34	0.2.36	0.1.2.4	0.2.2.1	0.2.5.2	0.2.5.5	0.2.21.2	0.2.21.3	0.2.21.4	0.2.21.6	0.2.21.7	0.2.22.1	0.2.24.1	0.2.27.5	0.2.30.1	0.2.30.2	0.2.30.3	0.2.30.4	0.2.30.6	0.2.34.1	0.2.36.1	0.1.2.4.1	0.2.2.1.2	0.2.2.1.3	0.2.2.1.4	0.2.5.2.1	0.2.5.5.1	0.2.21.2.3	0.2.21.2.6	0.2.21.3.1	0.2.21.3.4	0.2.21.4.5	0.2.21.6.1	0.2.21.6.14	0.2.21.7.1	0.2.22.1.1	0.2.24.1.6	0.2.27.5.1	0.2.30.1.1	0.2.30.1.2
	taxon	Euryarchaeota	Actinobacteria	Bacteroidetes	Proteobacteria	Spirochaetes	Tenericutes	Verrucomicrobia	Firmicutes	TM7	unclassified	Methanobacteria	Actinobacteria	Bacteroidia	unclassified	Alphaproteobacteria	Betaproteobacteria	Deltaproteobacteria	Gammaproteobacteria	unclassified	Spirochaetes	Mollicutes	Verrucomicrobiae	Bacilli	Clostridia	Erysipelotrichia	Negativicutes	unclassified	TM7_class_incertae_sedis	unclassified	Methanobacteriales	Actinomycetales	Bifidobacteriales	Coriobacteriales	Bacteroidales	unclassified	Caulobacterales	Rhizobiales	Burkholderiales	Neisseriales	Desulfovibrionales	Enterobacteriales	Pseudomonadales	unclassified	Spirochaetales	unclassified	Verrucomicrobiales	Bacillales	Lactobacillales
entrynr
#1	Day1	2.56191	5.12383	3.41588	17.0794	0	0	1.70794	930.828	0	39.2827	2.56191	5.12383	3.41588	0	15.3715	0	0	1.70794	0	0	0	1.70794	2.56191	824.936	62.3399	6.83177	34.1588	0	39.2827	2.56191	0	0	5.12383	3.41588	0	0	15.3715	0	0	0	1.70794	0	0	0	0	1.70794	0	2.56191
#2	Day1	0	12.0992	36.9026	26.6183	0	0	0	882.033	0	42.3472	0	12.0992	36.9026	0	26.0133	0.604961	0	0	0	0	0	0	18.1488	844.525	4.23472	9.07441	6.04961	0	42.3472	0	0	1.81488	10.2843	36.9026	0	0	26.0133	0.604961	0	0	0	0	0	0	0	0	0	18.1488
#3	Day1	1.3245	1.3245	76.1589	6.62252	1.3245	12.5828	0	835.762	3.97351	60.9272	1.3245	1.3245	76.1589	0	0.662252	1.3245	1.3245	1.3245	1.98675	1.3245	12.5828	0	0	735.762	31.7881	9.93377	58.2781	3.97351	60.9272	1.3245	0.662252	0.662252	0	76.1589	0	0	0.662252	1.3245	0	1.3245	0.662252	0.662252	1.98675	1.3245	12.5828	0	0	0
#4	Day1	0.40568	5.27383	197.16	63.286	0	0	0.40568	674.645	0	58.8235	0.40568	5.27383	197.16	0	63.286	0	0	0	0	0	0	0.40568	2.0284	643.002	12.9817	0.811359	15.8215	0	58.8235	0.40568	0	0	5.27383	197.16	0	0	63.286	0	0	0	0	0	0	0	0	0.40568	0	2.0284
#5	Day1	0	7.57576	1.89394	94.697	0	0	30.303	825.758	0	39.7727	0	7.57576	1.89394	0	93.4343	0.631313	0.631313	0	0	0	0	30.303	2.52525	798.611	1.26263	1.26263	22.096	0	39.7727	0	0	3.15657	4.41919	1.89394	0	0	93.4343	0.631313	0	0.631313	0	0	0	0	0	30.303	0	2.52525
#6	Day1	0	3.61944	362.461	7.23888	0	0	0	586.867	0	39.8139	0	3.61944	362.461	0	7.23888	0	0	0	0	0	0	0	7.75595	544.984	24.302	7.23888	2.58532	0	39.8139	0	0	1.55119	2.06825	362.461	0	0	7.23888	0	0	0	0	0	0	0	0	0	0	7.75595
#7	Day1	0	23.2745	214.286	24.8796	0	0	8.02568	678.17	0	51.3644	0	23.2745	214.286	0	24.077	0.802568	0	0	0	0	0	8.02568	0.802568	650.08	8.02568	8.02568	11.236	0	51.3644	0	0.802568	16.8539	5.61798	214.286	0	0	24.077	0.802568	0	0	0	0	0	0	0	8.02568	0	0.802568
#8	Day1	0	2.94406	42.1982	87.3405	0	0	0	862.61	0	4.90677	0	2.94406	42.1982	0	86.3592	0	0	0.981354	0	0	0	0	4.90677	827.282	21.5898	0	8.83219	0	4.90677	0	0	0	2.94406	42.1982	0	0.981354	85.3778	0	0	0	0.981354	0	0	0	0	0	0	4.90677
#9	Day1	0	2.8885	23.108	56.6147	0	0	0	897.169	0	20.2195	0	2.8885	23.108	0	54.3039	1.7331	0	0	0.577701	0	0	0	4.62161	883.882	0	1.7331	6.93241	0	20.2195	0	0	2.3108	0.577701	23.108	0	0	54.3039	1.7331	0	0	0	0	0.577701	0	0	0	0	4.62161
#10	Day1	0.401284	4.01284	65.8106	84.6709	0	0	5.21669	761.236	0	78.6517	0.401284	4.01284	65.8106	0	84.6709	0	0	0	0	0	0	5.21669	7.22311	739.567	2.4077	5.61798	6.42055	0	78.6517	0.401284	0	0	4.01284	65.8106	0	0	84.6709	0	0	0	0	0	0	0	0	5.21669	0.401284	6.82183
#1	Day29	3.58423	11.4695	5.73477	43.0108	0	0	10.0358	845.161	0	81.0036	3.58423	11.4695	5.73477	0	39.4265	0.716846	0	2.86738	0	0	0	10.0358	0	720.43	91.0394	2.86738	30.8244	0	81.0036	3.58423	0	0.716846	10.7527	5.73477	0	0	39.4265	0.716846	0	0	2.86738	0	0	0	0	10.0358	0	0
#2	Day29	1.27714	15.3257	56.1941	57.897	0	0	0	825.032	0	44.2742	1.27714	15.3257	56.1941	0	57.0456	0.425713	0	0.425713	0	0	0	0	0.425713	806.301	2.97999	8.93997	6.3857	0	44.2742	1.27714	0.425713	6.81141	8.08855	56.1941	0	0	57.0456	0.425713	0	0	0.425713	0	0	0	0	0	0	0.425713
#3	Day29	0	2.21435	225.421	7.97166	2.21435	0.44287	0	724.978	4.87157	31.8866	0	2.21435	225.421	0	3.10009	3.54296	0.88574	0	0.44287	2.21435	0.44287	0	3.98583	656.333	23.915	16.8291	23.915	4.87157	31.8866	0	0	0.88574	1.32861	225.421	0	0	3.10009	3.54296	0	0.88574	0	0	0.44287	2.21435	0.44287	0	0	3.98583
#4	Day29	1.47601	4.79705	268.266	38.7454	0	0	1.10701	649.446	0	36.1624	1.47601	4.79705	268.266	0	37.6384	1.10701	0	0	0	0	0	1.10701	1.66052	621.218	8.11808	4.61255	13.8376	0	36.1624	1.47601	0	0	4.79705	268.266	0	0	37.6384	1.10701	0	0	0	0	0	0	0	1.10701	0	1.66052
#5	Day29	0	13.4969	14.4172	65.9509	0	0	66.8712	781.288	0	57.9755	0	13.4969	14.4172	0	65.0307	0.920245	0	0	0	0	0	66.8712	11.9632	749.387	4.60123	6.44172	8.89571	0	57.9755	0	0	6.44172	7.05521	14.4172	0	0	65.0307	0.920245	0	0	0	0	0	0	0	66.8712	0	11.9632
#6	Day29	0.530786	19.6391	36.0934	25.4777	0	0	0	878.981	0	39.2781	0.530786	19.6391	36.0934	0	24.9469	0.530786	0	0	0	0	0	0	6.90021	825.902	21.7622	1.59236	22.8238	0	39.2781	0.530786	0	11.6773	7.96178	36.0934	0	0	24.9469	0.530786	0	0	0	0	0	0	0	0	0	6.90021
#7	Day29	0	49.2563	148.013	15.1183	0	0	11.9483	703.975	0	71.6898	0	49.2563	148.013	0	12.436	2.43843	0.243843	0	0	0	0	11.9483	4.87686	661.79	32.4311	0.731529	4.14533	0	71.6898	0	0	45.1109	4.14533	148.013	0	0	12.436	2.43843	0	0.243843	0	0	0	0	0	11.9483	0	4.87686
#8	Day29	2.06706	1.60772	197.52	35.1401	0	0	1.37804	726.918	0	35.3698	2.06706	1.60772	197.29	0.229674	34.2214	0.229674	0.229674	0.229674	0.229674	0	0	1.37804	2.06706	709.692	6.89022	0.689022	7.57924	0	35.3698	2.06706	0.229674	0	1.37804	197.29	0.229674	0	34.2214	0.229674	0	0.229674	0.229674	0	0.229674	0	0	1.37804	0	2.06706
#9	Day29	0	39.5232	7.73735	52.0703	0	0	0	857.382	0	43.2873	0	39.5232	7.73735	0	51.4429	0.627353	0	0	0	0	0	0	17.775	837.097	0.627353	1.46382	0.418235	0	43.2873	0	0.209118	38.4776	0.83647	7.73735	0	0	51.4429	0.418235	0.209118	0	0	0	0	0	0	0	0	17.775
#10	Day29	0	6.29151	158.686	12.2335	0	0	0	779.448	0	43.3415	0	6.29151	158.686	0	11.1849	1.04858	0	0	0	0	0	0	9.43726	762.67	0.349528	3.49528	3.49528	0	43.3415	0	0	4.54387	1.74764	158.686	0	0	11.1849	1.04858	0	0	0	0	0	0	0	0	0.349528	9.08773
[truncated: 180 more columns]

## Sheet: C) microbiota absolute delta
baseline	taxlevel	2	2	2	2	2	2	2	2	2	2	3	3	3	3	3	3	3	3	3	3	3	3	3	3	3	3	3	3	3	4	4	4	4	4	4	4	4	4	4	4	4	4	4	4	4	4	4	4
	rankID	0.1.2	0.2.2	0.2.5	0.2.21	0.2.22	0.2.24	0.2.27	0.2.30	0.2.34	0.2.36	0.1.2.4	0.2.2.1	0.2.5.2	0.2.5.5	0.2.21.2	0.2.21.3	0.2.21.4	0.2.21.6	0.2.21.7	0.2.22.1	0.2.24.1	0.2.27.5	0.2.30.1	0.2.30.2	0.2.30.3	0.2.30.4	0.2.30.6	0.2.34.1	0.2.36.1	0.1.2.4.1	0.2.2.1.2	0.2.2.1.3	0.2.2.1.4	0.2.5.2.1	0.2.5.5.1	0.2.21.2.3	0.2.21.2.6	0.2.21.3.1	0.2.21.3.4	0.2.21.4.5	0.2.21.6.1	0.2.21.6.14	0.2.21.7.1	0.2.22.1.1	0.2.24.1.6	0.2.27.5.1	0.2.30.1.1	0.2.30.1.2
	taxon	Euryarchaeota	Actinobacteria	Bacteroidetes	Proteobacteria	Spirochaetes	Tenericutes	Verrucomicrobia	Firmicutes	TM7	unclassified	Methanobacteria	Actinobacteria	Bacteroidia	unclassified	Alphaproteobacteria	Betaproteobacteria	Deltaproteobacteria	Gammaproteobacteria	unclassified	Spirochaetes	Mollicutes	Verrucomicrobiae	Bacilli	Clostridia	Erysipelotrichia	Negativicutes	unclassified	TM7_class_incertae_sedis	unclassified	Methanobacteriales	Actinomycetales	Bifidobacteriales	Coriobacteriales	Bacteroidales	unclassified	Caulobacterales	Rhizobiales	Burkholderiales	Neisseriales	Desulfovibrionales	Enterobacteriales	Pseudomonadales	unclassified	Spirochaetales	unclassified	Verrucomicrobiales	Bacillales	Lactobacillales
entrynr
#1	day 29 - day 1	1.02232	6.34571	2.31888	25.9313	0	0	8.3279	-85.6671	0	41.7209	1.02232	6.34571	2.31888	0	24.055	0.716846	0	1.15944	0	0	0	8.3279	-2.56191	-104.506	28.6995	-3.96438	-3.33447	0	41.7209	1.02232	0	0.716846	5.62886	2.31888	0	0	24.055	0.716846	0	0	1.15944	0	0	0	0	8.3279	0	-2.56191
#2	day 29 - day 1	1.27714	3.22646	19.2915	31.2787	0	0	0	-57.0007	0	1.92691	1.27714	3.22646	19.2915	0	31.0322	-0.179248	0	0.425713	0	0	0	0	-17.7231	-38.2246	-1.25473	-0.134436	0.336089	0	1.92691	1.27714	0.425713	4.99653	-2.19578	19.2915	0	0	31.0322	-0.179248	0	0	0.425713	0	0	0	0	0	0	-17.7231
#3	day 29 - day 1	-1.3245	0.889846	149.262	1.34914	0.889846	-12.1399	0	-110.784	0.898058	-29.0405	-1.3245	0.889846	149.262	0	2.43784	2.21846	-0.438764	-1.3245	-1.54389	0.889846	-12.1399	0	3.98583	-79.4286	-7.87311	6.89528	-34.3632	0.898058	-29.0405	-1.3245	-0.662252	0.223488	1.32861	149.262	0	0	2.43784	2.21846	0	-0.438764	-0.662252	-0.662252	-1.54389	0.889846	-12.1399	0	0	3.98583
#4	day 29 - day 1	1.07034	-0.476786	71.1054	-24.5406	0	0	0.701332	-25.1985	0	-22.6612	1.07034	-0.476786	71.1054	0	-25.6476	1.10701	0	0	0	0	0	0.701332	-0.367881	-21.7843	-4.86366	3.80119	-1.98386	0	-22.6612	1.07034	0	0	-0.476786	71.1054	0	0	-25.6476	1.10701	0	0	0	0	0	0	0	0.701332	0	-0.367881
#5	day 29 - day 1	0	5.92117	12.5232	-28.746	0	0	36.5681	-44.4692	0	18.2027	0	5.92117	12.5232	0	-28.4037	0.288932	-0.631313	0	0	0	0	36.5681	9.43794	-49.2246	3.3386	5.17909	-13.2003	0	18.2027	0	0	3.28515	2.63602	12.5232	0	0	-28.4037	0.288932	0	-0.631313	0	0	0	0	0	36.5681	0	9.43794
#6	day 29 - day 1	0.530786	16.0196	-326.368	18.2388	0	0	0	292.114	0	-0.535726	0.530786	16.0196	-326.368	0	17.708	0.530786	0	0	0	0	0	0	-0.855734	280.918	-2.53976	-5.64653	20.2385	0	-0.535726	0.530786	0	10.1261	5.89353	-326.368	0	0	17.708	0.530786	0	0	0	0	0	0	0	0	0	-0.855734
#7	day 29 - day 1	0	25.9818	-66.273	-9.76135	0	0	3.92262	25.8045	0	20.3255	0	25.9818	-66.273	0	-11.6411	1.63586	0.243843	0	0	0	0	3.92262	4.07429	11.7096	24.4054	-7.29415	-7.09062	0	20.3255	0	-0.802568	28.257	-1.47265	-66.273	0	0	-11.6411	1.63586	0	0.243843	0	0	0	0	0	3.92262	0	4.07429
#8	day 29 - day 1	2.06706	-1.33635	155.321	-52.2004	0	0	1.37804	-135.693	0	30.463	2.06706	-1.33635	155.092	0.229674	-52.1378	0.229674	0.229674	-0.75168	0.229674	0	0	1.37804	-2.83971	-117.589	-14.6996	0.689022	-1.25295	0	30.463	2.06706	0.229674	0	-1.56602	155.092	0.229674	-0.981354	-51.1564	0.229674	0	0.229674	-0.75168	0	0.229674	0	0	1.37804	0	-2.83971
#9	day 29 - day 1	0	36.6347	-15.3707	-4.54441	0	0	0	-39.7874	0	23.0678	0	36.6347	-15.3707	0	-2.86096	-1.10575	0	0	-0.577701	0	0	0	13.1534	-46.7847	0.627353	-0.26928	-6.51417	0	23.0678	0	0.209118	36.1668	0.258769	-15.3707	0	0	-2.86096	-1.31487	0.209118	0	0	0	-0.577701	0	0	0	0	13.1534
#10	day 29 - day 1	-0.401284	2.27867	92.8752	-72.4375	0	0	-5.21669	18.2118	0	-35.3102	-0.401284	2.27867	92.8752	0	-73.486	1.04858	0	0	0	0	0	-5.21669	2.21415	23.1038	-2.05818	-2.1227	-2.92526	0	-35.3102	-0.401284	0	4.54387	-2.2652	92.8752	0	0	-73.486	1.04858	0	0	0	0	0	0	0	-5.21669	-0.051756	2.2659
[truncated: 180 more columns]

## Sheet: D) physiology day1 & 29
baseline		Body composition									substrate oxidation											fatty acid oxidation (oxylipids)																			glucose and lipid metabolism
entrynr	Day	Body_weight	WHR	Fat_mass_I	Fat_free_mass	Visceral_fat_area	Skeletal_muscle_mass	BMI	Fat_mass_II	Waist_circumference	Carbohydrates_I	Carbohydrates_II	Carbohydrates_III	EE	Fat_I	Fat_II	Fat_III	RMR_I	RMR_II	RQ	RMR_III	AEA	DHEA	DLE	OEA	PEA	SEA	_9_HODE	_13_HODE	EPA	ARA	_11_HETE	_12_HETE	DHA	_14_15_DiHETrE	_11_12_DiHETrE	_19_20_DiHoPE	_8_9_DiHETrE	_12_13_DiHOME	_9_10_DiHOME	NEFA	Fructosamine	GIP	Resistin	Glucose	Insuline	Cholesterol__total_	HDL_cholesterol	LDL_cholesterol
		kg	-	kg	kg	cm2	kg	kg/m**2	%	cm	mg/min	g/day	%	kJ/min	g/day	mg/min	%	kcal/day	kcal/min	-	MJ/day	ng/ml	ng/ml	ng/ml	ng/ml	ng/ml	ng/ml	ng/ml	ng/ml	ng/ml	ng/ml	ng/ml	ng/ml	ng/ml	ng/ml	ng/ml	ng/ml	ng/ml	ng/ml	ng/ml	mmol/L	µmol/L	ng/ml	ng/ml	mmol/L	mU/L	mmol/L	mmol/L	mmol/L
#1	Day1	85.2	0.88	13.6	71.5	68.4	41	25.7	16	93.5	95.32	137.26	38.89	4.29	96.59	67.07	61.64	1476.47	1.03	0.82	6.18	0.17153	0.08785	0.016	1.34994	0.83495	0.58499	2.24824	2.32352	75.671	747.31	0.004	0.10366	1259.34	0.06708	0.043	0.31115	0.0064	1.20507	1.16513	0.32	238	36	9.1	5.16	7.6	4.34	1.08	2.8
#2	Day1	91.7	0.91	17.9	73.8	114.7	41.8	25.4	19.5	97	204.78	294.88	65.51	5.49	70.03	48.63	35.03	1886.66	1.31	0.89	7.9	0.25231	0.58699	0.016	1.17089	1.32445	0.65911	2.51441	2.42531	325.884	1251.35	0.004	0.07494	5096.59	0.006	0.043	0.68982	0.016	1.84989	1.08106	0.38	259	33	13.3	4.83	3.5	5.35	1.03	3.2
#3	Day1	73	0.85	7.1	65.9	91.3	36.6	20	9.8	77	78.36	112.85	35.09	3.92	93.81	65.14	65.45	1348.5	0.94	0.81	5.65	0.36394	0.60605	0.016	2.01155	1.82248	0.40437	2.60591	2.6226	208.348	1043.55	0.004	0.13272	3777.99	0.11076	0.043	1.42235	0.0064	1.5081	0.67405	0.52	271	33	8.5	4.82	3.6	5.15	2.02	2.9
#4	Day1	80.3	0.9	13	67.3	80.5	38.4	25.1	16.1	86	170.5	245.52	55.21	5.38	88.3	61.32	45.33	1851.22	1.29	0.86	7.75	0.28285	0.41941	0.016	1.47768	1.20204	0.41621	1.65979	1.71719	186.241	623.13	0.004	0.09145	1421.23	0.10218	0.043	0.8155	0.0064	1.30099	0.79956	0.3	225	37	6.9	4.96	3.8	4.6	1.49	2.7
#5	Day1	70.4	0.94	10.1	60.3	124.2	34.3	25.3	14.3	85	115.48	167.03	47.14	4.34	85.17	58.67	53.4	1494.08	1.04	0.84	6.26	0.45804	0.07543	0.016	1.52475	1.06749	0.46633	3.08528	2.97296	59.189	687.8	0.004	0.0229	655.5	0.13622	0.043	0.59653	0.016	1.49479	0.9699	0.39	221	50	9.3	5.22	6.6	5.71	1	4
#6	Day1	71	0.84	7.8	63.2	39.6	36	23.4	10.9	79	34.95	50.32	13.29	4.74	151.82	105.43	87.19	1629.71	1.13	0.74	6.82	0.57937	0.83835	0.10696	3.58867	2.0367	1.18465	7.02028	6.38985	93.981	791.15	0.004	0.11592	3319.5	0.13002	0.18537	0.66077	0.016	4.41349	2.74959	0.57	243	51	6.7	5.53	0.5	5.62	1.16	3.5
#7	Day1	67.5	0.86	7.8	59.7	56.8	33.7	23.6	11.6	80.5	95.19	137.07	40.32	4.16	91.79	63.74	60.22	1430.83	0.99	0.82	5.99	0.29721	0.30926	0.016	2.10774	1.85638	0.66792	5.84446	5.41328	102.04	1177.47	0.021116	0.18358	2283.14	0.14022	0.21307	0.93144	0.1391	2.65719	1.11157	0.51	249	17	8.7	5.57	5	4.97	1.39	2.8
#8	Day1	81.5	0.87	13.3	68.2	74.7	38.9	23.3	16.3	87.5	141.56	203.84	52.15	4.78	84.58	58.74	48.39	1642.38	1.14	0.86	6.88	0.48626	0.20366	0.08728	2.4288	1.41911	0.66456	3.03006	3.14373	98.206	913.91	0.004	0.13671	1277.04	0.12492	0.043	0.49516	0.016	3.24199	1.29713	0.34	236	45	9.5	6.1	3.8	5.8	1.43	3.8
#9	Day1	87	0.92	11.6	75.5	93.1	43.5	26	13.3	92	153.82	221.5	55.9	4.91	81.58	56.65	44.64	1688.12	1.17	0.87	7.07	0.40771	0.48315	0.016	2.15037	1.71111	0.59447	7.35154	9.61463	530.256	2541.85	0.021648	0.49297	5947.59	0.14956	0.17755	0.70576	0.016	4.80488	5.89838	0.64	241	31	8.1	4.94	11.6	3.84	1.3	1.9
#10	Day1	76.6	0.89	10.9	65.7	87.7	37.9	23.4	14.2	87.5	13	18.73	7.59	3.72	128.39	89.16	92.62	1278.64	0.89	0.72	5.35	0.38223	0.44532	0.016	2.01578	1.36028	0.52189	3.30932	3.63535	211.451	2351.58	0.029987	0.19516	4670.98	0.12553	0.043	0.75267	0.14414	0.93178	0.47098	0.55	242	22	11.1	4.9	3.5	4.98	0.91	3.1
		78.42	0.886	11.31	67.11	83.1	38.21	24.12	14.2	86.5	110.296	158.9	41.109	4.573	97.206	67.455	59.391	1572.66	1.093	0.823	6.585	0.368145	0.405547	0.032224	1.98262	1.4635	0.61645	3.86693	4.02584	189.127	1212.91	0.0100751	0.155001	2970.89	0.109249	0.087699	0.738115	0.038244	2.34082	1.62173	0.452	242.5	35.5	9.12	5.203	4.95	5.036	1.281	3.07
		8.02964	0.0320416	3.32614	5.32988	25.284	3.20363	1.79431	2.9284	6.46787	59.6902	85.9591	18.5906	0.590236	24.4101	16.9785	18.5145	202.725	0.1404	0.0551866	0.84899	0.121478	0.242252	0.0345163	0.695062	0.38374	0.223024	2.06909	2.43917	145.529	683.269	0.0100591	0.128904	1858.21	0.0431336	0.072508	0.294861	0.0546728	1.3859	1.62451	0.119703	14.7592	11.0579	1.94239	0.41556	3.02664	0.632723	0.32641	0.603784
#1	Day29	87	0.9	15.2	71.8	78.2	41.4	26.3	17.5	97	91.54	131.82	35.8	4.58	109.56	76.08	64.74	1575.01	1.09	0.81	6.6	0.42883	0.25955	0.016	1.35751	0.93871	0.48785	3.52832	3.80509	110.959	1133.84	0.022078	0.0723	4119.69	0.10023	0.043	0.29407	0.0064	2.06522	1.40323	0.3	234	19	7.8	5.27	5.4	4.76	1.12	3.2
#2	Day29	93.4	0.92	16.5	76.9	121.2	43.8	25.9	17.7	99.5	236.59	340.69	76.96	5.41	46.62	32.37	23.58	1859.13	1.29	0.93	7.79	0.20045	0.1717	0.016	1.19458	1.03758	0.82676	2.2636	2.47809	127.992	951.55	0.004	0.04919	4174.3	0.08502	0.043	0.32905	0.0064	2.19873	0.73896	0.33	230	45	12	5.08	4.8	5.19	1.04	2.9
#3	Day29	75.5	0.86	8.8	66.7	101.3	37.2	20.7	11.7	81.5	103.04	148.38	38.68	4.69	106.08	73.67	61.85	1611.69	1.12	0.82	6.75	0.23941	0.92585	0.016	1.98813	1.4402	0.37614	4.5656	5.2964	288.594	809.93	0.004	0.15814	7331.17	0.11934	0.043	1.26128	0.07085	4.07955	5.44638	0.55	263	29	8.9	5.09	5.1	5.26	2.02	2.7
#4	Day29	84.6	0.93	15.9	68.7	103.1	39.4	26.4	18.8	95.5	215.11	309.76	70.68	5.37	59.2	41.11	29.86	1847.6	1.28	0.91	7.74	0.28864	0.32085	0.0064	1.42302	1.28892	0.4959	1.40264	1.49006	116.003	402.51	0.004	0.05117	2010.39	0.09789	0.043	0.6219	0.0064	1.31078	0.89457	0.2	211	42	5.9	5.53	8.9	5.33	1.67	3.1
#5	Day29	73.3	0.96	12	61.3	136.6	34.9	26.3	16.4	89	149.33	215.03	49.4	5.33	100	69.45	51.14	1833.3	1.27	0.85	7.68	0.40819	0.16702	0.016	1.72452	1.10716	0.56578	3.00627	2.94043	80.758	649.78	0.004	0.04193	712.12	0.12201	0.043	0.27535	0.016	2.06784	1.37018	0.34	204	56	9	5.7	9.7	6.22	1.19	4
#6	Day29	73.4	0.84	10.1	63.3	32.6	36	24.2	13.8	82	131.2	188.93	52.2	4.45	79.08	54.92	48.34	1528.68	1.06	0.86	6.4	0.32354	0.33512	0.016	2.84566	1.74368	0.90848	5.73119	6.12298	80.187	516.67	0.004	0.0525	2331.84	0.08814	0.043	0.35096	0.0064	3.41557	2.05601	0.32	228	47	6.6	5.13	3.6	5.72	1.37	3.8
#7	Day29	70.5	0.88	10.7	59.8	56.7	33.9	24.7	15.2	89	102.45	147.53	44.82	4.01	81.52	56.61	55.72	1378.54	0.96	0.83	5.77	0.23701	0.14655	0.016	1.7979	1.37132	0.53891	4.47112	4.7679	72.673	580.52	0.004	0.06977	1148.2	0.16572	0.20422	0.77653	0.10179	3.17415	1.83798	0.4	244	16	8.6	5.34	4.7	7.5	1.66	4.8
#8	Day29	84.2	0.88	13.8	70.3	83.9	40.2	24.1	16.4	94	114	164.16	38.01	5.32	122.41	85.01	62.53	1830.27	1.27	0.81	7.66	0.41948	0.14439	0.07102	1.5696	1.25231	0.62424	4.07125	4.18314	173.605	1437.08	0.004	0.22938	2275.64	0.16207	0.043	0.44464	0.07248	4.16979	1.71512	0.48	228	38	9.1	5.96	10.9	6.56	1.55	4
#9	Day29	90.7	0.93	13.5	77.3	106.6	44.6	27.1	14.8	96	225.57	324.82	71.82	5.53	58.14	40.37	28.72	1900.55	1.32	0.91	7.96	0.28408	0.4464	0.06933	1.51209	1.53149	0.56267	4.29232	4.7336	595.018	2204.78	0.040279	0.38936	5628.16	0.15605	0.216	0.55482	0.07402	2.30492	1.43048	0.45	244	32	7.5	4.84	12.8	5.22	1.5	2.3
#10	Day29	79.1	0.89	10	69.1	89.4	40	24.1	12.6	92	115.98	167.01	41.84	4.94	107.06	74.35	58.7	1698.72	1.18	0.83	7.11	0.30484	0.37723	0.016	1.27452	1.47068	0.58387	2.78073	2.88067	199.681	1530.56	0.023245	0.19902	1457.42	0.06982	0.043	0.3745	0.0064	0.96113	0.47215	0.29	227	31	10.7	5.44	5.5	4.85	0.92	2.8
		81.17	0.899	12.65	68.52	90.96	39.14	24.98	15.49	91.55	148.481	213.813	52.021	4.963	86.967	60.394	48.518	1706.35	1.184	0.856	7.146	0.313447	0.329466	0.025875	1.66875	1.31821	0.59706	3.6113	3.86984	184.547	1021.72	0.0113602	0.131276	3118.89	0.116629	0.076422	0.52831	0.036714	2.57477	1.73651	0.366	231.3	35.5	8.61	5.338	7.14	5.661	1.404	3.36
		7.9437	0.0363471	2.71835	5.96598	30.3518	3.61515	1.86774	2.30142	6.14388	55.8927	80.485	15.4989	0.510143	25.8786	17.9737	15.4979	175.681	0.121216	0.0450185	0.736783	0.0811574	0.234666	0.0235426	0.480601	0.244944	0.158873	1.27264	1.42241	158.868	564.202	0.0127873	0.113601	2138.31	0.0344594	0.0705144	0.303497	0.0381443	1.0958	1.39513	0.10373	16.7799	12.5543	1.81381	0.331522	3.15637	0.86038	0.340039	0.76478
[truncated: 53 more columns]

## Sheet: E) physiology relative delta
Relative Delta		Body composition									substrate oxidation											fatty acid oxidation (oxylipids)																			glucose and lipid metabolism
entrynr		Body_weight	WHR	Fat_mass_I	Fat_free_mass	Visceral_fat_area	Skeletal_muscle_mass	BMI	Fat_mass_II	Waist_circumference	Carbohydrates_I	Carbohydrates_II	Carbohydrates_III	EE	Fat_I	Fat_II	Fat_III	RMR_I	RMR_II	RQ	RMR_III	AEA	DHEA	DLE	OEA	PEA	SEA	_9_HODE	_13_HODE	EPA	ARA	_11_HETE	_12_HETE	DHA	_14_15_DiHETrE	_11_12_DiHETrE	_19_20_DiHoPE	_8_9_DiHETrE	_12_13_DiHOME	_9_10_DiHOME	NEFA	Fructosamine	GIP	Resistin	Glucose	Insuline	Cholesterol__total_	HDL_cholesterol	LDL_cholesterol
		kg	-	kg	kg	cm2	kg	kg/m**2	%	cm	mg/min	g/day	%	kJ/min	g/day	mg/min	%	kcal/day	kcal/min	-	MJ/day	ng/ml	ng/ml	ng/ml	ng/ml	ng/ml	ng/ml	ng/ml	ng/ml	ng/ml	ng/ml	ng/ml	ng/ml	ng/ml	ng/ml	ng/ml	ng/ml	ng/ml	ng/ml	ng/ml	mmol/L	µmol/L	ng/ml	ng/ml	mmol/L	mU/L	mmol/L	mmol/L	mmol/L
#1	(day 29 - day 1)/day1	0.0211268	0.0227273	0.117647	0.0041958	0.143275	0.0097561	0.0233463	0.09375	0.0374332	-0.0396559	-0.0396328	-0.0794549	0.0675991	0.134279	0.134337	0.050292	0.0667403	0.0582524	-0.0121951	0.0679612	1.50003	1.95447	0	0.00560766	0.124271	-0.166054	0.56937	0.63764	0.466335	0.517228	4.5195	-0.302527	2.27131	0.494186	0	-0.0548931	0	0.713776	0.204355	-0.0625	-0.0168067	-0.472222	-0.142857	0.0213178	-0.289474	0.0967742	0.037037	0.142857
#2	(day 29 - day 1)/day1	0.0185387	0.010989	-0.0782123	0.0420054	0.0566696	0.0478469	0.019685	-0.0923077	0.0257732	0.155337	0.155351	0.174782	-0.0145719	-0.334285	-0.334362	-0.326863	-0.0145919	-0.0152672	0.0449438	-0.0139241	-0.205541	-0.707491	0	0.0202325	-0.216596	0.254358	-0.099749	0.0217622	-0.607247	-0.239581	0	-0.343608	-0.180962	13.17	0	-0.522992	-0.6	0.188573	-0.316449	-0.131579	-0.111969	0.363636	-0.0977444	0.0517598	0.371429	-0.0299065	0.00970874	-0.09375
#3	(day 29 - day 1)/day1	0.0342466	0.0117647	0.239437	0.0121396	0.109529	0.0163934	0.035	0.193878	0.0584416	0.314957	0.314843	0.102308	0.196429	0.130796	0.130949	-0.0550038	0.195172	0.191489	0.0123457	0.19469	-0.342172	0.527679	0	-0.0116428	-0.209758	-0.0698123	0.752018	1.01952	0.385154	-0.22387	0	0.191531	0.940495	0.0774648	0	-0.113242	10.0703	1.70509	7.08008	0.0576923	-0.0295203	-0.121212	0.0470588	0.0560166	0.416667	0.0213592	0	-0.0689655
#4	(day 29 - day 1)/day1	0.0535492	0.0333333	0.223077	0.0208024	0.280745	0.0260417	0.0517928	0.167702	0.110465	0.261642	0.261649	0.280203	-0.00185874	-0.329558	-0.329583	-0.341275	-0.00195547	-0.00775194	0.0581395	-0.00129032	0.0204702	-0.234997	-0.6	-0.0369904	0.0722771	0.191466	-0.154929	-0.132268	-0.377135	-0.354051	0	-0.440459	0.414542	-0.0419847	0	-0.2374	0	0.00752504	0.118828	-0.333333	-0.0622222	0.135135	-0.144928	0.114919	1.34211	0.158696	0.120805	0.148148
#5	(day 29 - day 1)/day1	0.0411932	0.0212766	0.188119	0.0165837	0.099839	0.0174927	0.0395257	0.146853	0.0470588	0.293124	0.287374	0.0479423	0.228111	0.174122	0.18374	-0.0423221	0.227043	0.221154	0.0119048	0.226837	-0.108833	1.21424	0	0.131018	0.0371619	0.213261	-0.0256087	-0.010942	0.364409	-0.0552777	0	0.831004	0.0863768	-0.104317	0	-0.538414	0	0.383365	0.412702	-0.128205	-0.0769231	0.12	-0.0322581	0.091954	0.469697	0.089317	0.19	0
#6	(day 29 - day 1)/day1	0.0338028	0	0.294872	0.00158228	-0.176768	0	0.034188	0.266055	0.0379747	2.75393	2.75457	2.92777	-0.0611814	-0.47912	-0.479086	-0.445579	-0.0619926	-0.0619469	0.162162	-0.0615836	-0.441566	-0.600262	-0.850411	-0.207043	-0.14387	-0.233124	-0.183624	-0.0417647	-0.146774	-0.346938	0	-0.547101	-0.297533	-0.322104	-0.768032	-0.468862	-0.6	-0.226107	-0.252249	-0.438596	-0.0617284	-0.0784314	-0.0149254	-0.0723327	6.2	0.0177936	0.181034	0.0857143
#7	(day 29 - day 1)/day1	0.0444444	0.0232558	0.371795	0.00167504	-0.00176056	0.00593472	0.0466102	0.310345	0.10559	0.0762685	0.0763114	0.111607	-0.0360577	-0.111886	-0.111861	-0.074726	-0.0365452	-0.030303	0.0121951	-0.0367279	-0.20255	-0.526127	0	-0.147001	-0.261293	-0.193152	-0.234982	-0.119222	-0.287799	-0.506977	-0.81057	-0.619948	-0.497096	0.181857	-0.0415356	-0.166312	-0.268224	0.194551	0.653499	-0.215686	-0.0200803	-0.0588235	-0.0114943	-0.0412926	-0.06	0.509054	0.194245	0.714286
#8	(day 29 - day 1)/day1	0.0331288	0.0114943	0.037594	0.0307918	0.123159	0.033419	0.0343348	0.00613497	0.0742857	-0.194688	-0.194662	-0.271141	0.112971	0.447269	0.447225	0.292209	0.114401	0.114035	-0.0581395	0.113372	-0.137334	-0.291024	-0.186297	-0.353755	-0.117538	-0.0606717	0.34362	0.33063	0.767764	0.572452	0	0.677858	0.781965	0.29739	0	-0.102028	3.53	0.286182	0.322242	0.411765	-0.0338983	-0.155556	-0.0421053	-0.0229508	1.86842	0.131034	0.0839161	0.0526316
#9	(day 29 - day 1)/day1	0.0425287	0.0108696	0.163793	0.0238411	0.145005	0.0252874	0.0423077	0.112782	0.0434783	0.466454	0.466456	0.284794	0.126273	-0.287325	-0.287379	-0.356631	0.125838	0.128205	0.045977	0.125884	-0.30323	-0.0760633	3.33312	-0.296823	-0.104973	-0.053493	-0.416133	-0.507667	0.122133	-0.132608	0.860634	-0.210175	-0.0537075	0.043394	0.216559	-0.213869	3.62625	-0.520296	-0.757479	-0.296875	0.0124481	0.0322581	-0.0740741	-0.0202429	0.103448	0.359375	0.153846	0.210526
#10	(day 29 - day 1)/day1	0.0326371	0	-0.0825688	0.0517504	0.0193843	0.055409	0.0299145	-0.112676	0.0514286	7.92154	7.91671	4.51252	0.327957	-0.166134	-0.166106	-0.366228	0.328537	0.325843	0.152778	0.328972	-0.20247	-0.152901	0	-0.367729	0.0811598	0.118761	-0.159728	-0.207595	-0.055663	-0.349135	-0.224831	0.0197786	-0.687984	-0.443798	0	-0.502438	-0.955599	0.0314989	0.00248418	-0.472727	-0.0619835	0.409091	-0.036036	0.110204	0.571429	-0.0261044	0.010989	-0.0967742
[truncated: 52 more columns]
